# Supplementary material for: Application of the High-Throughput TAB-Array for the Discovery of Novel 5-Hydroxymethylcytosine Biomarkers in Pancreatic Ductal Adenocarcinoma
Source: Epigenomes. 2019 Aug 10;3(3):16. doi: 10.3390/epigenomes3030016 (PMC6693877; doi:10.3390/epigenomes3030016)
Supplement: Supplementary file 1 [file epigenomes-03-00016-s001.zip]

Archive with 5 entries (4 files):
- Supplemental Table 1.xlsx
- __MACOSX/
- __MACOSX/._Supplemental Table 1.xlsx
- Supplemental Table 2.xlsx
- __MACOSX/._Supplemental Table 2.xlsx
