# Supplementary material for: Application of the High-Throughput TAB-Array for the Discovery of Novel 5-Hydroxymethylcytosine Biomarkers in Pancreatic Ductal Adenocarcinoma
Source: Epigenomes. 2019 Aug 10;3(3):16. doi: 10.3390/epigenomes3030016 (PMC6693877; doi:10.3390/epigenomes3030016)
Supplement: Supplementary file 1 [file epigenomes-03-00016-s001.zip › Supplemental Table 1.xlsx]

## Sheet: Sheet1
Table S1: The 1118 differential 5hmC loci among the 17 pairs of tumor and adjacent tissue samples with the Bonferroni-corrected p-value < 0.05
CpG (Illumina ID)	chromosome	position (hg19)	UCSC_RefGene_Name (hg19)	UCSC_RefGene_Group(hg19)	p-value (HPA)	logFC	average methylation	t-statistic	p-value	adjusted p-value
cg01654824	chr4	76943946	ART3;CXCL10	5'UTR;Body	4.61e-4 (unfavorable)	-1.29883	-2.44506	-7.34522	8.22839e-09	3.18666e-05
cg25598860	chr16	89216672	ACSF3;ACSF3;ACSF3;ACSF3;ACSF3;ACSF3	Body;Body;Body;Body;Body;Body	3.76e-5 (favorable)	-1.23205	-3.13045	-7.71753	2.61606e-09	2.85774e-05
cg06871853	chr6	129920706	ARHGAP18	Body	2.54e-4 (unfavorable)	-1.29111	-3.0289	-6.89055	3.38824e-08	4.01479e-05
cg04619120	chr8	62520228	ASPH;ASPH	Body;Body	1.75e-4 (unfavorable)	-2.41813	-2.19623	-7.19298	1.3193e-08	3.4462e-05
cg22627826	chr19	1240265	ATP5D;ATP5D	TSS1500;TSS1500	4.60e-4 (favorable)	-3.21955	-4.88339	-7.54737	4.4097e-09	3.06299e-05
cg11210917	chr1	94209886	BCAR3	5'UTR	4.38e-4 (unfavorable)	-1.46865	-3.13391	-6.81679	4.26876e-08	4.23826e-05
cg07303750	chr3	50428458	CACNA2D2;CACNA2D2;CACNA2D2;CACNA2D2	Body;Body;Body;Body	1.21e-4 (favorable)	2.5357	-5.22944	7.32446	8.77462e-09	3.19508e-05
cg21622663	chr11	2403667	CD81;CD81	5'UTR;Body	3.86e-4 (favorable)	-1.65414	-4.04525	-6.79989	4.50103e-08	4.23826e-05
cg17712150	chr3	190026071	CLDN1	Body	5.23e-4 (unfavorable)	-1.87791	-2.37888	-6.71644	5.84836e-08	4.46471e-05
cg21256708	chr13	114117461	DCUN1D2	Body	5.65e-5 (favorable)	-0.840823	-4.12696	-6.80864	4.37919e-08	4.23826e-05
cg08569040	chr12	16077857	DERA;DERA	Body;Body	1.32e-4 (unfavorable)	-1.6441	-3.08187	-7.18367	1.35804e-08	3.4462e-05
cg05934755	chr2	241498962	DUSP28	TSS1500	1.84e-4 (favorable)	-1.63675	-1.45176	-6.85985	3.73011e-08	4.10133e-05
cg06454126	chr16	23558157	EARS2;EARS2;EARS2	Body;Body;Body	7.20e-4 (unfavorable)	-1.82001	-2.6795	-6.85166	3.82701e-08	4.12695e-05
cg20264369	chr7	37037205	ELMO1-AS1;ELMO1;ELMO1;ELMO1	TSS200;Body;Body;Body	4.62e-4 (favorable)	-1.29838	-2.42358	-7.04699	2.07835e-08	3.63224e-05
cg03007601	chr20	45023146	ELMO2;ELMO2;ELMO2	ExonBnd;5'UTR;5'UTR	6.10e-4 (favorable)	-1.83354	-2.11861	-6.92227	3.06816e-08	3.9102e-05
cg04893180	chr7	133261440	EXOC4	Body	6.19e-4 (unfavorable)	-1.85335	-2.54192	-6.72383	5.71415e-08	4.44211e-05
cg04662845	chr6	170627673	FAM120B;FAM120B;FAM120B;FAM120B	5'UTR;Body;Body;Body	2.70e-4 (favorable)	-2.50393	-3.25656	-7.0354	2.15487e-08	3.66843e-05
cg09519218	chr10	126390317	FAM53B	Body	7.00e-6 (favorable)	-1.24331	-1.64887	-7.03377	2.16584e-08	3.66843e-05
cg07297764	chr3	58035419	FLNB;FLNB;FLNB;FLNB	Body;Body;Body;Body	8.45e-5 (unfavorable)	1.96399	-4.34372	7.1379	1.5658e-08	3.5021e-05
cg00451898	chr3	58107208	FLNB;FLNB;FLNB;FLNB	Body;Body;Body;Body	8.45e-5 (unfavorable)	-2.01167	-2.60637	-6.80297	4.45783e-08	4.23826e-05
cg11549142	chr3	171872553	FNDC3B;FNDC3B	Body;Body	9.06e-5 (unfavorable)	-0.882002	-1.36272	-7.0557	2.02271e-08	3.60459e-05
cg18068059	chr3	172083178	FNDC3B;FNDC3B	Body;Body	9.06e-5 (unfavorable)	-1.84172	-2.98874	-6.79391	4.58618e-08	4.23826e-05
cg17634648	chr4	174110121	GALNT7	Body	7.65e-4 (unfavorable)	-0.73979	-2.20019	-6.94956	2.81729e-08	3.81728e-05
cg15935541	chr16	56320891	GNAO1;GNAO1	Body;Body	5.93e-4 (favorable)	1.10126	-2.63577	6.89413	3.35048e-08	4.01282e-05
cg10290803	chr19	2535750	GNG7	5'UTR	3.71e-4 (favorable)	1.38908	-2.80421	6.89468	3.34479e-08	4.01282e-05
cg15748304	chr8	102613838	GRHL2	Body	6.27e-4 (unfavorable)	-1.26735	-4.22137	-6.97168	2.62913e-08	3.75002e-05
cg10771019	chr16	85652077	GSE1;GSE1;GSE1	5'UTR;Body;Body	5.20e-4 (favorable)	-1.58356	-1.59852	-7.42901	6.35081e-09	3.17393e-05
cg15978561	chr2	240196996	HDAC4	Body	1.13e-4 (favorable)	-2.49396	-3.87168	-8.27779	4.78755e-10	2.31815e-05
cg02758040	chr11	20384736	HTATIP2;HTATIP2;HTATIP2;HTATIP2;HTATIP2	TSS1500;TSS1500;TSS1500;TSS1500;TSS1500	6.18e-4 (unfavorable)	-1.15098	-1.65996	-6.82261	4.19158e-08	4.23826e-05
cg05361257	chr10	24269708	KIAA1217	5'UTR	7.63e-4 (unfavorable)	-1.99494	-3.00519	-7.02517	2.22474e-08	3.70111e-05
cg27665812	chr10	24614353	KIAA1217;KIAA1217;KIAA1217;KIAA1217	Body;Body;Body;Body	7.63e-4 (unfavorable)	-1.5505	-2.0601	-6.88542	3.44309e-08	4.02235e-05
cg04377041	chr14	50190977	KLHDC1	Body	1.94e-4 (favorable)	-1.25222	-3.26898	-7.4398	7.22521e-09	3.17393e-05
cg26107033	chr1	209825672	LAMB3;LAMB3;LAMB3;LAMB3	TSS1500;5'UTR;1stExon;5'UTR	2.55e-4 (unfavorable)	-1.91065	-3.04082	-7.2244	1.19665e-08	3.40047e-05
cg12124756	chrX	77126661	MAGT1	Body	3.55e-4 (unfavorable)	-1.19635	-4.01415	-6.83896	3.98231e-08	4.16623e-05
cg11643041	chr3	169067194	MECOM;MECOM	5'UTR;Body	2.59e-4 (unfavorable)	-1.436	-4.03403	-6.98723	2.50451e-08	3.75002e-05
cg20012977	chr18	47688392	MYO5B	Body	2.26e-5 (unfavorable)	-1.57812	-3.84279	-7.47211	5.56012e-09	3.17393e-05
cg26259736	chr3	49460441	NICN1;AMT;AMT;AMT;AMT;AMT	3'UTR;TSS1500;TSS1500;TSS1500;TSS1500;TSS1500	1.11e-4 (favorable)	1.19585	-4.33147	7.04555	2.08772e-08	3.63224e-05
cg19060895	chr17	5419436	NLRP1;NLRP1;NLRP1;NLRP1;NLRP1	Body;Body;Body;Body;Body	7.57e-4 (favorable)	1.13233	-2.64978	6.80988	4.36224e-08	4.23826e-05
cg08573115	chr12	27780653	PPFIBP1;PPFIBP1;PPFIBP1;PPFIBP1	5'UTR;5'UTR;5'UTR;5'UTR	2.56e-4 (unfavorable)	-1.307	-1.63197	-6.86451	3.67603e-08	4.08716e-05
cg13380312	chr6	128772144	PTPRK;PTPRK;PTPRK;PTPRK;PTPRK;PTPRK	5'UTR;Body;Body;Body;Body;Body	1.99e-4 (unfavorable)	-1.15704	-3.76526	-7.12817	1.61392e-08	3.5021e-05
cg13105980	chr16	552711	RAB11FIP3;RAB11FIP3	Body;Body	3.16e-5 (favorable)	-1.36774	-2.42071	-7.03954	2.12725e-08	3.66843e-05
cg04944980	chr1	89448584	RBMXL1;CCBL2;CCBL2;RBMXL1	Body;Body;5'UTR;Body	7.26e-4 (unfavorable)	-1.98189	-3.1352	-7.02568	2.56156e-08	3.75002e-05
cg07454113	chr8	125498222	RNF139	Body	3.54e-4 (unfavorable)	-1.25419	-2.21799	-7.25302	1.09495e-08	3.26596e-05
cg00598693	chr2	10261684	RRM2;RRM2	TSS1500;TSS1500	1.62e-4 (unfavorable)	-1.25572	-3.10247	-6.83215	4.06818e-08	4.18835e-05
cg08854732	chr7	4170980	SDK1;SDK1	5'UTR;Body	4.08e-4 (favorable)	-1.10972	-4.17085	-7.89938	1.50203e-09	2.52682e-05
cg03376062	chr4	186071253	SLC25A4	3'UTR	3.41e-4 (favorable)	-2.13428	-2.46468	-7.18708	1.34373e-08	3.4462e-05
cg13991568	chr6	32795282	TAP2;TAP2	3'UTR;Body	1.51e-4 (unfavorable)	-0.938074	-3.0476	-6.84333	3.92811e-08	4.15393e-05
cg13404065	chr6	134285399	TBPL1;TBPL1	5'UTR;5'UTR	7.23e-4 (favorable)	-1.44984	-2.22456	-6.81763	4.2575e-08	4.23826e-05
cg01129247	chr14	92270535	TC2N;TC2N;TC2N;TC2N	Body;Body;Body;Body	9.86e-4 (unfavorable)	-2.00764	-2.77597	-6.87378	3.57083e-08	4.04246e-05
cg08478619	chr10	48372128	ZNF488	3'UTR	4.02e-7 (unfavorable)	-1.66007	-2.96325	-6.85063	3.8393e-08	4.1349e-05
cg26747536	chr1	23703794				-1.49764	-2.06819	-9.45038	1.53986e-11	1.29523e-05
cg14633657	chr16	1985946				-2.1869	-2.80032	-8.88937	7.80783e-11	1.64186e-05
cg20304171	chr15	44027369				1.3756	-3.36444	8.57008	2.00133e-10	2.31815e-05
cg27202003	chr21	45276176				-2.14872	-2.84599	-8.50723	2.41217e-10	2.31815e-05
cg19741148	chr5	555895				-2.69506	-3.68455	-8.35376	3.81283e-10	2.31815e-05
cg13842315	chr11	27386385				-1.37705	-4.1208	-8.23116	5.50733e-10	2.31815e-05
cg12528229	chr2	7465099				-1.96249	-3.85464	-8.2252	5.60685e-10	2.31815e-05
cg12522875	chr5	39761237				-1.7703	-4.68099	-8.17399	6.54103e-10	2.31815e-05
cg04196177	chr6	111576006				-1.92404	-3.81939	-8.08461	8.56594e-10	2.31815e-05
cg00223245	chr3	64307530				-2.07129	-3.79217	-8.07938	8.70232e-10	2.31815e-05
cg14129356	chr6	77418971				-1.68661	-2.70324	-8.06485	9.09312e-10	2.31815e-05
cg16366056	chr7	93365934				-1.60411	-2.42588	-8.04585	9.63129e-10	2.31815e-05
cg01292810	chr3	184241840				-1.09235	-4.97662	-7.97775	1.18385e-09	2.31815e-05
cg25361236	chr7	77111075				-1.59033	-2.36294	-7.96513	1.23005e-09	2.31815e-05
cg18765405	chr5	134644263				2.37719	-3.84564	7.96145	1.24387e-09	2.31815e-05
cg08475832	chr9	138271837				-2.19721	-4.61153	-7.95878	1.254e-09	2.31815e-05
cg09747633	chr15	101394015				-1.10394	-3.91814	-7.95425	1.27135e-09	2.31815e-05
cg16038030	chr6	106589908				1.26514	-5.62075	8.21932	1.32315e-09	2.31815e-05
cg15397200	chr2	228664040				-1.05597	-4.28617	-7.87204	1.63234e-09	2.61703e-05
cg06983505	chr7	152787198				-1.59487	-4.85668	-7.84046	1.79721e-09	2.61703e-05
cg18528240	chr7	50933054				-1.96823	-2.93919	-7.82959	1.85777e-09	2.61703e-05
cg09954364	chr6	138699284				-2.08656	-3.03931	-7.80684	1.99124e-09	2.61703e-05
cg12438903	chr1	209540893				1.43953	-5.05016	7.83229	2.20941e-09	2.69335e-05
cg18232989	chr10	101036796				-1.55738	-2.88076	-7.75951	2.30087e-09	2.75485e-05
cg00425750	chr4	84308341				-2.01501	-2.53946	-7.75147	2.35809e-09	2.75485e-05
cg07903939	chr21	41048417				-2.22129	-4.17489	-7.75147	2.35812e-09	2.75485e-05
cg18453200	chr2	75941939				-1.71976	-4.03577	-7.74247	2.42391e-09	2.77465e-05
cg00374229	chr2	186182966				-2.16016	-3.49662	-7.7267	2.54365e-09	2.85273e-05
cg26326927	chr10	127314597				-2.61842	-3.87712	-7.69	2.84609e-09	2.91393e-05
cg05609159	chr2	210187995				-1.46363	-4.54164	-7.66596	3.06371e-09	3.03175e-05
cg08207013	chr5	88528345				-1.66715	-2.48617	-7.65557	3.16285e-09	3.04748e-05
cg09673015	chr5	55302188				-1.63708	-2.77138	-7.65092	3.20825e-09	3.04748e-05
cg15120161	chr2	242868249				-1.79173	-3.32701	-7.63231	3.39671e-09	3.06299e-05
cg21765597	chr21	29660975				-1.67355	-3.37426	-7.62517	3.47205e-09	3.06299e-05
cg11710659	chr1	153762434				-1.63922	-4.24837	-7.62267	3.49873e-09	3.06299e-05
cg07492660	chr2	75646955				-1.74248	-4.00873	-7.6173	3.5569e-09	3.06299e-05
cg11133979	chr8	110548574				-2.29841	-2.85915	-7.60527	3.69074e-09	3.06299e-05
cg04355430	chr21	33634938				-2.09928	-3.2816	-7.65511	3.76474e-09	3.06299e-05
cg13577891	chr12	76668645				1.15393	-4.59277	7.59612	3.79596e-09	3.06299e-05
cg19240167	chr3	195638330				-1.33445	-4.19323	-7.58614	3.91417e-09	3.06299e-05
cg15326501	chr6	159876445				1.78822	-4.88251	7.58596	3.91628e-09	3.06299e-05
cg13178798	chr1	17198526				-3.61384	-5.07797	-7.57902	4.00079e-09	3.06299e-05
cg20549486	chr7	29000430				-1.98065	-2.90936	-7.56069	4.23263e-09	3.06299e-05
cg05222439	chr15	23820069				-2.44146	-3.66889	-7.54495	4.44263e-09	3.06299e-05
cg14160404	chr20	60872766				-1.89474	-3.11141	-7.50761	4.9839e-09	3.10005e-05
cg09676945	chr11	121102730				-2.70674	-3.2182	-7.48585	5.32939e-09	3.17393e-05
cg04262505	chr2	217850623				-0.902797	-3.14144	-7.46996	5.59701e-09	3.17393e-05
cg01775558	chr3	32078117				-1.75888	-4.08402	-7.46213	5.73378e-09	3.17393e-05
cg05793195	chr5	150950276				-1.32984	-3.32195	-7.46096	5.75451e-09	3.17393e-05
cg17963461	chr5	3844117				-1.62665	-3.77759	-7.45972	5.77655e-09	3.17393e-05
cg03957124	chr6	37016869				1.57155	-3.55357	7.44895	5.9717e-09	3.17393e-05
cg16956153	chr3	107943906				-1.19486	-2.74727	-7.44729	6.00244e-09	3.17393e-05
cg19570913	chr18	43382223				1.62446	-4.34359	7.43711	6.194e-09	3.17393e-05
cg23093664	chr2	197831702				-2.21673	-3.50341	-7.43618	6.2119e-09	3.17393e-05
cg07636292	chr14	84406737				-2.0029	-2.43567	-7.43414	6.25103e-09	3.17393e-05
cg05328264	chr8	8457005				-1.78657	-3.56568	-7.43256	6.28173e-09	3.17393e-05
cg08018791	chr1	204547350				-1.14071	-2.65207	-7.42802	6.37028e-09	3.17393e-05
cg12598037	chr3	66872471				-1.73243	-2.46551	-7.41683	6.59436e-09	3.17393e-05
cg24977044	chr12	80377334				1.14055	-3.28444	7.41563	6.61881e-09	3.17393e-05
cg18079355	chr5	74331325				-2.2151	-3.67232	-7.39816	6.98576e-09	3.17393e-05
cg01926843	chr8	103991072				-2.3812	-3.96768	-7.39034	7.15666e-09	3.17393e-05
cg23966473	chr10	135252218				-1.62223	-3.81947	-7.37317	7.54679e-09	3.17393e-05
cg08871628	chr2	132771935				-1.44603	-4.01976	-7.36852	7.65617e-09	3.18666e-05
cg11469627	chr4	184434026				-1.47717	-3.27766	-7.36312	7.78505e-09	3.18666e-05
cg25379426	chr5	39891624				-2.08529	-2.89804	-7.35522	7.97755e-09	3.18666e-05
cg08667164	chr2	192797930				-1.32823	-3.50768	-7.353	8.03259e-09	3.18666e-05
cg02138778	chr20	25172755				-1.8171	-2.87864	-7.34952	8.11964e-09	3.18666e-05
cg12111923	chr1	33436856				-0.996615	-2.06771	-7.34707	8.18144e-09	3.18666e-05
cg08389588	chr13	98742165				-1.65191	-3.45834	-7.33958	8.37318e-09	3.18666e-05
cg27523087	chr10	44542529				-1.606	-4.26262	-7.33478	8.49855e-09	3.18666e-05
cg04215564	chr6	109081851				-1.17903	-2.93768	-7.33355	8.53091e-09	3.18666e-05
cg15429966	chr3	134034598				-2.50995	-2.76667	-7.32569	8.74108e-09	3.19508e-05
cg06960395	chr12	52743185				-1.49301	-3.31535	-7.32521	8.75429e-09	3.19508e-05
cg14574843	chr4	24281858				1.06256	-5.4034	7.316	9.00756e-09	3.2176e-05
cg20004247	chr5	158851472				-1.83592	-3.49411	-7.31384	9.06804e-09	3.2176e-05
cg04803259	chr6	107131641				-1.67433	-1.98313	-7.30862	9.21582e-09	3.2176e-05
cg19261904	chr10	74016290				-1.97616	-2.18771	-7.3049	9.32247e-09	3.2176e-05
cg14416680	chr5	139702703				1.16985	-2.82452	7.29911	9.49133e-09	3.22823e-05
cg04070358	chr10	44889014				-1.46955	-5.06795	-7.29407	9.64066e-09	3.23315e-05
cg13134425	chrX	142372509				-1.51091	-3.76237	-7.29328	9.66438e-09	3.23315e-05
cg04048200	chr2	40098454				1.33276	-3.66056	7.28832	9.814e-09	3.23315e-05
cg01561434	chr4	70045693				-1.63339	-3.20877	-7.28421	9.93993e-09	3.23315e-05
cg02199826	chr4	74296726				-2.64962	-3.57628	-7.28105	1.00378e-08	3.23315e-05
cg12305371	chr17	60243008				-2.04148	-3.26293	-7.2714	1.03427e-08	3.26596e-05
cg19368946	chr11	59057376				-1.15339	-1.9265	-7.26424	1.05749e-08	3.26596e-05
cg26304562	chr11	125811888				-1.15316	-1.71122	-7.26218	1.06428e-08	3.26596e-05
cg20814935	chr13	60743824				-2.53249	-3.85083	-7.25692	1.08176e-08	3.26596e-05
cg00845245	chr17	70536103				-1.53319	-3.74369	-7.25444	1.09013e-08	3.26596e-05
cg06237219	chr7	50656367				-1.50633	-2.50928	-7.24067	1.13772e-08	3.32282e-05
cg06662709	chr8	129129211				-1.64793	-3.56235	-7.23667	1.15192e-08	3.35267e-05
cg11544911	chr20	25115339				-1.90145	-3.9056	-7.23341	1.16363e-08	3.35939e-05
cg01362350	chr2	37815470				1.88124	-3.95988	7.28291	1.165e-08	3.35939e-05
cg04756425	chr11	129151977				-1.38925	-2.34787	-7.22906	1.17947e-08	3.36936e-05
cg16976478	chr2	237596473				0.918179	-2.72513	7.22845	1.18169e-08	3.36936e-05
cg06751366	chr16	50280723				-1.28167	-3.98524	-7.21764	1.22204e-08	3.43778e-05
cg13718462	chr18	29320778				-1.41326	-3.99548	-7.21613	1.22777e-08	3.44169e-05
cg22713469	chr5	63150092				-1.60029	-3.93972	-7.20096	1.28699e-08	3.4462e-05
cg22867241	chr15	40408532				-1.52116	-2.47069	-7.1996	1.29244e-08	3.4462e-05
cg04609908	chr14	66944132				-2.15889	-3.32179	-7.19566	1.30836e-08	3.4462e-05
cg16372351	chr18	53901023				-1.52624	-4.03124	-7.19424	1.31416e-08	3.4462e-05
cg10350722	chr12	3490214				-1.64317	-4.67684	-7.19406	1.31491e-08	3.4462e-05
cg02256739	chr4	43342857				-2.20869	-3.20631	-7.19339	1.31764e-08	3.4462e-05
cg10953002	chr4	74241932				-1.75169	-3.95642	-7.18784	1.34057e-08	3.4462e-05
cg17829193	chr21	37105241				-1.65979	-2.44911	-7.18681	1.34486e-08	3.4462e-05
cg07011180	chr11	119611809				-1.9764	-2.50016	-7.18609	1.34788e-08	3.4462e-05
cg02750974	chr14	59214279				-1.86988	-3.42386	-7.18408	1.35631e-08	3.4462e-05
cg12106058	chr15	83625692				-1.92422	-3.74749	-7.18338	1.35925e-08	3.4462e-05
cg03702533	chr15	77830579				-2.28296	-3.60475	-7.17466	1.39662e-08	3.4462e-05
cg22953168	chr15	48146503				-2.04541	-2.67924	-7.17409	1.39909e-08	3.4462e-05
cg02688549	chr2	237469354				-1.70992	-2.79254	-7.17174	1.40936e-08	3.4462e-05
cg16525803	chr10	112154990				-1.35875	-4.69074	-7.16903	1.42129e-08	3.45112e-05
cg00182937	chr6	44123614				-1.46497	-3.37083	-7.16733	1.42882e-08	3.45112e-05
cg20158944	chr2	242895305				-1.38174	-3.80127	-7.15632	1.47858e-08	3.49516e-05
cg09856611	chr3	73403300				-1.53565	-2.75147	-7.14936	1.51095e-08	3.49516e-05
cg05986982	chrX	135992987				1.36674	-3.5506	7.14899	1.51266e-08	3.49516e-05
cg01376955	chr2	35679901				-1.60627	-4.13699	-7.14824	1.51622e-08	3.49516e-05
cg24547673	chr2	75841339				-1.55891	-3.07806	-7.145	1.53159e-08	3.49516e-05
cg04986968	chr3	15695317				-1.58977	-4.24435	-7.19167	1.53965e-08	3.49516e-05
cg21418044	chr7	155130803				-2.00545	-4.27483	-7.14299	1.54117e-08	3.49516e-05
cg27212394	chr2	199057394				-2.44378	-4.54425	-7.13893	1.56076e-08	3.5021e-05
cg26004450	chr14	37656137				-1.72341	-4.34692	-7.13349	1.58742e-08	3.5021e-05
cg05235104	chr8	62038992				-1.87295	-3.28304	-7.13327	1.58853e-08	3.5021e-05
cg00866483	chr11	111269570				-1.73131	-4.55609	-7.13184	1.59558e-08	3.5021e-05
cg14691330	chr14	31756345				-1.35985	-2.62757	-7.13157	1.59693e-08	3.5021e-05
cg07309697	chr2	190817950				-1.78216	-3.75778	-7.13154	1.59711e-08	3.5021e-05
cg17295733	chr4	37452402				-2.33465	-3.98578	-7.12827	1.6134e-08	3.5021e-05
cg16780824	chr11	77725811				-1.39047	-3.25701	-7.12739	1.61783e-08	3.5021e-05
cg03546627	chr21	37105247				-2.01188	-2.59243	-7.12298	1.64021e-08	3.5021e-05
cg11675801	chr7	127071903				-1.57648	-3.72242	-7.1219	1.64572e-08	3.5021e-05
cg00426709	chr6	100067930				-1.8411	-4.25064	-7.11967	1.65718e-08	3.5021e-05
cg03104073	chr12	126718109				-2.81112	-3.6129	-7.11631	1.67459e-08	3.5021e-05
cg05528430	chr4	140532152				-2.01528	-1.95127	-7.11123	1.70131e-08	3.5021e-05
cg27356115	chr15	53422311				-1.79532	-3.81766	-7.11066	1.70434e-08	3.5021e-05
cg21566177	chr5	173312866				-1.84879	-2.95939	-7.10951	1.71043e-08	3.5021e-05
cg01242316	chr16	67673985				-1.30755	-3.15003	-7.1052	1.73357e-08	3.5021e-05
cg14028520	chr8	94909876				-1.22518	-3.00509	-7.10392	1.7405e-08	3.5021e-05
cg20145617	chr4	144146656				-1.60525	-2.48101	-7.10147	1.75381e-08	3.5021e-05
cg02373335	chr3	179766066				-2.50333	-2.72874	-7.10082	1.7574e-08	3.5021e-05
cg16688617	chr14	90987859				1.6701	-3.54515	7.1002	1.76077e-08	3.5021e-05
cg01206874	chr17	50827531				-1.49363	-4.35815	-7.09902	1.76724e-08	3.5021e-05
cg26265656	chr4	129190162				-1.65462	-3.32565	-7.09661	1.78057e-08	3.5021e-05
cg19899836	chr4	184668369				-1.58123	-4.05106	-7.0957	1.7856e-08	3.5021e-05
cg20644816	chr14	92227097				-1.05835	-3.08976	-7.08756	1.8315e-08	3.51782e-05
cg22665296	chr4	184275197				-1.74891	-4.09906	-7.08584	1.8413e-08	3.51782e-05
cg18288325	chr5	32211508				-1.38112	-2.51792	-7.08566	1.84238e-08	3.51782e-05
cg10786605	chr8	102110657				1.3065	-2.46107	7.08099	1.86934e-08	3.54022e-05
cg08197665	chr22	35229226				-1.26518	-3.99693	-7.12659	1.8793e-08	3.54022e-05
cg18618000	chr5	122774104				-1.16891	-2.03124	-7.07949	1.87812e-08	3.54022e-05
cg06568768	chr15	23814371				-2.67575	-4.17333	-7.12302	1.89996e-08	3.55761e-05
cg22535363	chr2	87626224				-2.07537	-3.52621	-7.07323	1.91513e-08	3.55761e-05
cg04399921	chr10	44740516				-1.38082	-3.05512	-7.07299	1.91653e-08	3.55761e-05
cg16585361	chr7	130014571				-2.58736	-2.80233	-7.0682	1.94541e-08	3.56773e-05
cg21269219	chr2	172421318				-2.05381	-3.66973	-7.06795	1.94689e-08	3.56773e-05
cg07674325	chr5	158640406				-1.56006	-2.77376	-7.06699	1.95273e-08	3.57067e-05
cg00122739	chr8	22402759				-1.41474	-3.52526	-7.06494	1.96523e-08	3.5751e-05
cg02319527	chr21	44360119				-1.70034	-3.14229	-7.06014	1.99489e-08	3.5751e-05
cg13391935	chr1	244221181				-1.34449	-2.67117	-7.05368	2.03547e-08	3.61966e-05
cg15968212	chr20	52384055				-1.10561	-1.58282	-7.05134	2.05036e-08	3.63078e-05
cg14127046	chr2	236147233				-1.36517	-3.1309	-7.05025	2.05732e-08	3.63183e-05
cg10480506	chr2	60280451				-2.03613	-2.98109	-7.0499	2.05958e-08	3.63183e-05
cg16077844	chr13	52341593				-1.52204	-3.24339	-7.04564	2.08713e-08	3.63224e-05
cg09727034	chr17	49017971				-1.48585	-4.18159	-7.03884	2.13189e-08	3.66843e-05
cg09329524	chr1	182097924				-2.22123	-4.14764	-7.03839	2.1349e-08	3.66843e-05
cg07527662	chr5	36442567				-1.82709	-2.04888	-7.03568	2.15302e-08	3.66843e-05
cg01007199	chr12	16603167				-1.92119	-3.17683	-7.03545	2.15455e-08	3.66843e-05
cg00574684	chr6	80012233				-1.24538	-3.45231	-7.03097	2.18487e-08	3.66843e-05
cg03147324	chr15	29928082				-1.74674	-3.59649	-7.01921	2.2665e-08	3.71014e-05
cg05486035	chr16	56697088				-1.7171	-3.45	-7.01807	2.2746e-08	3.71014e-05
cg10315888	chr4	14416926				-2.01313	-4.10198	-7.01618	2.28806e-08	3.71014e-05
cg17093885	chr7	142370565				-2.84643	-3.76198	-7.01306	2.31045e-08	3.71014e-05
cg23805594	chr1	221933302				-1.25676	-1.70278	-7.00982	2.33396e-08	3.7111e-05
cg04499701	chr11	111312453				-2.02871	-2.90638	-7.00815	2.34614e-08	3.71161e-05
cg22372285	chr11	125951005				-1.79514	-3.24462	-7.00581	2.36335e-08	3.71569e-05
cg23863157	chr4	166678822				-1.49864	-3.55195	-7.00505	2.36893e-08	3.71751e-05
cg13824097	chr11	1827023				-1.68893	-3.03795	-7.05018	2.3758e-08	3.72134e-05
cg23971451	chr19	42656292				-0.967964	-2.64922	-7.00338	2.38131e-08	3.72305e-05
cg26756410	chr2	88651143				-2.07403	-3.00202	-7.00178	2.39324e-08	3.73475e-05
cg03715504	chr3	104876776				-2.30512	-3.75736	-6.99706	2.42874e-08	3.73705e-05
cg07725829	chr12	88186400				-1.39264	-3.02033	-7.04281	2.43025e-08	3.73705e-05
cg03874137	chr4	74296522				-1.57021	-2.34397	-6.99485	2.44556e-08	3.74519e-05
cg24708097	chr7	116155628				-1.49686	-2.79604	-6.99434	2.44945e-08	3.74519e-05
cg16910972	chr1	173098018				-2.21181	-2.53765	-6.99298	2.45987e-08	3.74519e-05
cg15785473	chr11	58397528				-1.0594	-3.92205	-6.99267	2.46226e-08	3.74519e-05
cg25774490	chr15	101401957				1.32669	-5.12713	6.98529	2.51965e-08	3.75002e-05
cg23491493	chr10	5546715				-1.95097	-3.40289	-6.9829	2.53859e-08	3.75002e-05
cg22292713	chr8	29344567				-1.47725	-3.54623	-6.98157	2.5491e-08	3.75002e-05
cg11961865	chr14	30845080				-1.76707	-3.28151	-7.02585	2.56024e-08	3.75002e-05
cg09171931	chr11	34876740				-1.3548	-2.49021	-6.97867	2.5723e-08	3.75002e-05
cg23484515	chr5	140506895				-1.08502	-3.61918	-6.97605	2.5935e-08	3.75002e-05
cg03119532	chr12	1768513				-1.35071	-2.07123	-6.97418	2.60868e-08	3.75002e-05
cg17238048	chr8	49732749				-1.34834	-2.10697	-6.97332	2.61567e-08	3.75002e-05
cg21556904	chr15	79198573				-1.51814	-2.9376	-6.97014	2.64182e-08	3.75002e-05
cg08386181	chr2	146742537				-1.16578	-2.82529	-6.96917	2.6498e-08	3.75002e-05
cg07269201	chr6	145357980				-1.39486	-3.59608	-6.96882	2.65269e-08	3.75002e-05
cg13144617	chr19	35178872				-1.88097	-3.06568	-6.96663	2.6709e-08	3.76523e-05
cg10730165	chr7	142364023				-2.19553	-3.80215	-6.95516	2.76837e-08	3.81667e-05
cg15531370	chr11	45823612				-1.5834	-2.12679	-6.95207	2.79521e-08	3.81667e-05
cg14231861	chr3	145613781				-2.20595	-3.06847	-6.9518	2.79757e-08	3.81667e-05
cg16280624	chr3	39476251				1.29754	-2.79864	6.9518	2.79763e-08	3.81667e-05
cg26478664	chr12	24872091				1.6954	-4.74496	6.99462	2.81826e-08	3.81728e-05
cg08632558	chr3	43811468				-1.32534	-2.17831	-6.94668	2.84271e-08	3.8268e-05
cg15942792	chr7	154995823				-1.87667	-1.76282	-6.93959	2.90642e-08	3.86818e-05
cg06527238	chr11	60965439				-2.21333	-3.34105	-6.93603	2.939e-08	3.87921e-05
cg09575750	chr3	50643139				-1.44869	-2.96457	-6.93466	2.95161e-08	3.87921e-05
cg09114979	chr1	177301876				-2.17888	-3.28231	-6.93215	2.9748e-08	3.89235e-05
cg16398374	chr3	117004640				-1.28249	-2.77723	-6.93137	2.98211e-08	3.89235e-05
cg12858469	chr1	46910885				-2.26432	-4.4878	-6.9304	2.99116e-08	3.89235e-05
cg14630856	chr1	153031951				-1.26855	-2.10146	-6.9296	2.99862e-08	3.89235e-05
cg24851112	chr6	7074199				-1.22131	-2.86996	-6.92585	3.03399e-08	3.89919e-05
cg26736888	chr1	110786471				-1.46553	-3.56593	-6.92561	3.03634e-08	3.89919e-05
cg22980427	chr6	137421461				-1.23691	-2.64311	-6.91795	3.10994e-08	3.93626e-05
cg01732982	chr22	38815709				-2.08823	-2.87806	-6.91774	3.11201e-08	3.93626e-05
cg18554301	chr6	104431991				-1.20513	-3.09458	-6.91418	3.14681e-08	3.93744e-05
cg27338525	chr6	24788752				-2.39933	-3.99544	-6.91294	3.15907e-08	3.93744e-05
cg14658818	chr12	104572023				-1.88165	-3.56703	-6.91112	3.17709e-08	3.93744e-05
cg26379765	chr8	49018821				-1.65196	-3.07563	-6.91012	3.18704e-08	3.93744e-05
cg17211522	chr5	66557331				-1.46508	-3.51229	-6.95263	3.20696e-08	3.94369e-05
cg18531351	chr15	40612705				-1.83527	-2.39587	-6.90821	3.20614e-08	3.94369e-05
cg07839071	chr6	126267697				-1.55013	-2.97307	-6.90055	3.28385e-08	4.00619e-05
cg18635429	chr14	90087036				-1.15791	-2.18327	-6.89985	3.29113e-08	4.00619e-05
cg18072038	chr14	21243205				-2.10823	-3.46285	-6.89733	3.31709e-08	4.01282e-05
cg25130939	chr15	76328140				-1.85295	-3.88931	-6.89635	3.32735e-08	4.01282e-05
cg03222990	chr1	200269009				-2.29987	-3.48801	-6.89625	3.32833e-08	4.01282e-05
cg20270902	chr16	74344640				-2.19629	-2.68972	-6.89603	3.33069e-08	4.01282e-05
cg12560383	chr2	95961013				-1.53993	-3.56808	-6.89559	3.33526e-08	4.01282e-05
cg13693937	chr15	89989526				-2.81935	-4.03993	-6.89382	3.35382e-08	4.01282e-05
cg18604395	chr19	39697154				-2.06202	-3.046	-6.89174	3.37571e-08	4.01479e-05
cg02804707	chr11	14925839				-1.594	-3.41931	-6.89119	3.38148e-08	4.01479e-05
cg15433159	chr2	60367				-1.19155	-3.865	-6.88884	3.40644e-08	4.01542e-05
cg00423482	chr8	37946284				-2.2134	-3.32659	-6.88797	3.41579e-08	4.01671e-05
cg10801292	chr3	14186445				-2.38048	-3.71677	-6.88544	3.44289e-08	4.02235e-05
cg03208455	chr3	151870036				-1.29254	-2.20513	-6.88461	3.45185e-08	4.027e-05
cg23304298	chr14	65744457				-1.55121	-2.74474	-6.88181	3.48228e-08	4.0325e-05
cg11126204	chr2	164428363				-1.36727	-3.39028	-6.8816	3.48454e-08	4.0325e-05
cg16177094	chr2	105198793				-1.91193	-4.97724	-6.88001	3.50195e-08	4.0325e-05
cg11248580	chr2	56304880				-2.03463	-3.82701	-6.87999	3.50213e-08	4.0325e-05
cg01435118	chr1	203271845				-1.63473	-3.03222	-6.87984	3.50378e-08	4.0325e-05
cg10302002	chr15	81343342				-1.7963	-3.09776	-6.87963	3.50612e-08	4.0325e-05
cg10466548	chr16	10965217				-1.42179	-2.45792	-6.87951	3.50744e-08	4.0325e-05
cg22449462	chr3	23661375				-0.954611	-2.43941	-6.87588	3.54744e-08	4.04116e-05
cg22566973	chr7	51004312				-2.27499	-3.49623	-6.87275	3.58239e-08	4.04465e-05
cg08724284	chr8	83753523				-1.39592	-4.86657	-6.86976	3.61615e-08	4.06311e-05
cg19605392	chr2	696745				-2.24949	-2.25848	-6.86908	3.62376e-08	4.06311e-05
cg13116413	chr18	22036883				-1.38968	-4.47203	-6.86347	3.68806e-08	4.08716e-05
cg19356943	chr2	69618507				-1.64131	-2.27289	-6.86241	3.70032e-08	4.08996e-05
cg04672505	chr1	202015863				-1.78694	-1.94588	-6.85887	3.74149e-08	4.10312e-05
cg07451212	chr7	3126110				-1.48854	-4.07596	-6.85629	3.77184e-08	4.11169e-05
cg17177213	chr7	126987682				-1.48051	-2.5783	-6.85613	3.77375e-08	4.11169e-05
cg14795069	chr7	158956916				-1.05942	-4.74258	-6.85311	3.80968e-08	4.12286e-05
cg03462771	chr15	45611705				-1.84123	-3.11515	-6.85238	3.81831e-08	4.12286e-05
cg26137103	chr4	40193114				-1.92033	-2.46979	-6.84943	3.8538e-08	4.13609e-05
cg21036852	chr8	103432680				-1.66137	-3.29991	-6.84856	3.86429e-08	4.13609e-05
cg00242950	chr3	112899162				-1.25174	-3.46351	-6.84545	3.90219e-08	4.14621e-05
cg17783333	chr5	16431777				-2.27966	-3.53736	-6.84331	3.92836e-08	4.15393e-05
cg24073042	chr2	119341755				-2.02203	-3.71204	-6.84174	3.94781e-08	4.15393e-05
cg11696084	chr8	39964033				-1.66552	-2.21237	-6.84153	3.95036e-08	4.15393e-05
cg10103104	chr10	91071847				-1.36571	-4.18726	-6.84141	3.95188e-08	4.15393e-05
cg10524642	chr4	1110197				-2.06533	-2.70098	-6.8411	3.95574e-08	4.15393e-05
cg18930236	chr2	173178682				-1.31869	-3.56592	-6.83996	3.96985e-08	4.15837e-05
cg24828316	chr2	148109723				-1.54881	-3.02273	-6.83787	3.99595e-08	4.16708e-05
cg15695082	chr14	85904015				-2.50026	-2.66388	-6.83691	4.00789e-08	4.16708e-05
cg27103949	chr4	129214004				-1.80911	-2.74537	-6.83407	4.04371e-08	4.18316e-05
cg13218193	chr10	14915585				-1.28172	-2.51609	-6.82919	4.1061e-08	4.20812e-05
cg21674799	chrX	39910206				-1.82209	-2.46018	-6.82776	4.12448e-08	4.20812e-05
cg08408432	chr5	35430306				-2.89393	-1.95144	-6.82754	4.12741e-08	4.20812e-05
cg19133546	chr2	14263719				-1.90126	-3.59923	-6.82516	4.1583e-08	4.22543e-05
cg07352390	chr6	119948361				-2.08036	-3.66324	-6.82315	4.18449e-08	4.23826e-05
cg20237264	chr8	30238735				-1.91041	-2.72479	-6.82252	4.19277e-08	4.23826e-05
cg19841211	chr15	90013532				-2.31741	-3.79404	-6.81927	4.23572e-08	4.23826e-05
cg18833928	chr7	38357684				1.02487	-3.32676	6.81873	4.24287e-08	4.23826e-05
cg15799598	chr3	20903342				-1.31322	-3.6632	-6.80946	4.36799e-08	4.23826e-05
cg22297156	chr7	76531581				-0.955904	-2.97223	-6.8087	4.37844e-08	4.23826e-05
cg23411869	chr17	74846412				1.0072	-4.78699	6.80379	4.44633e-08	4.23826e-05
cg16706349	chr10	85836590				1.14338	-3.29565	6.80365	4.44828e-08	4.23826e-05
cg00317528	chr6	149464472				-1.85316	-3.62337	-6.80356	4.44954e-08	4.23826e-05
cg13503268	chr9	74387214				-1.60486	-3.88308	-6.80308	4.45623e-08	4.23826e-05
cg14206855	chr7	138797183				-1.21387	-2.13647	-6.842	4.51044e-08	4.23826e-05
cg00678892	chr2	53543334				-1.72122	-2.58988	-6.79895	4.51431e-08	4.23826e-05
cg11313061	chr20	50877236				-1.31802	-3.82294	-6.79859	4.51937e-08	4.23826e-05
cg09258723	chr7	25400039				-1.51519	-3.81655	-6.79786	4.52982e-08	4.23826e-05
cg26195826	chr18	52433898				-2.21674	-2.7675	-6.79764	4.53294e-08	4.23826e-05
cg03699949	chr13	32593868				-0.757482	-2.18618	-6.79695	4.54268e-08	4.23826e-05
cg08552018	chr3	179934330				-2.19155	-4.36331	-6.79527	4.5667e-08	4.23826e-05
cg17970279	chr2	9331963				-1.79768	-1.95199	-6.79447	4.57818e-08	4.23826e-05
cg11886884	chr3	138062860				-1.61349	-3.17491	-6.79446	4.57824e-08	4.23826e-05
cg09848074	chr7	139172610				-2.14758	-3.06299	-6.79444	4.57861e-08	4.23826e-05
cg24664346	chr17	7825949				-2.18767	-4.6261	-6.79361	4.59049e-08	4.23826e-05
cg01159003	chr13	79801368				-1.08865	-4.63444	-6.83438	4.61786e-08	4.23826e-05
cg07945274	chr7	84546156				-1.42385	-4.275	-6.83485	4.61105e-08	4.23826e-05
cg06048495	chr15	90003461				-2.58638	-3.64664	-6.79225	4.61008e-08	4.23826e-05
cg18152422	chr22	27509335				-1.85671	-4.69455	-6.7918	4.6166e-08	4.23826e-05
cg12981272	chr3	37281848				-1.03564	-3.49947	-6.79179	4.61674e-08	4.23826e-05
cg06535813	chr9	85846582				-1.45956	-3.17671	-6.79151	4.6209e-08	4.23826e-05
cg26954588	chr2	67999612				-1.3748	-2.22798	-6.7914	4.6225e-08	4.23826e-05
cg18995885	chr6	157020029				-1.7778	-3.86695	-6.79034	4.63779e-08	4.23826e-05
cg17780129	chr9	130748984				-1.58574	-3.16166	-6.78977	4.64612e-08	4.23826e-05
cg05606082	chr2	21269910				-1.48573	-3.53608	-6.78951	4.64992e-08	4.23826e-05
cg04643552	chr15	48191214				-1.51493	-5.4496	-6.78942	4.65121e-08	4.23826e-05
cg24312582	chr2	69962598				-1.53246	-1.80313	-6.78837	4.66656e-08	4.24345e-05
cg12559866	chr18	28842033				-2.05116	-3.3659	-6.78787	4.67394e-08	4.24558e-05
cg04007718	chr11	76322526				1.67352	-4.05775	6.78664	4.69191e-08	4.25418e-05
cg24034789	chr3	183635735				-1.2076	-2.21729	-6.78623	4.69797e-08	4.25418e-05
cg10271422	chr21	37105389				-2.19928	-2.28751	-6.78455	4.72282e-08	4.26593e-05
cg05289920	chr15	96886805				-1.98594	-3.77326	-6.78391	4.73224e-08	4.26593e-05
cg21287356	chr4	69819820				-1.25402	-4.11842	-6.7805	4.78314e-08	4.29656e-05
cg01800297	chr5	113394591				-2.30307	-3.77148	-6.7783	4.81631e-08	4.308e-05
cg23224042	chr8	145936442				-1.62456	-2.64385	-6.7781	4.81938e-08	4.308e-05
cg00258316	chr1	8194341				-1.67373	-1.81302	-6.77683	4.83859e-08	4.308e-05
cg12506496	chr8	134668961				-1.32621	-2.37104	-6.77674	4.84e-08	4.308e-05
cg21036280	chr19	35089191				-2.52175	-3.53918	-6.77608	4.84992e-08	4.308e-05
cg09874802	chr15	62467722				-1.27608	-3.04686	-6.7742	4.87868e-08	4.3151e-05
cg16597627	chr16	20368424				-2.11038	-3.53732	-6.77333	4.89199e-08	4.31775e-05
cg04472227	chr3	13932454				-1.59429	-2.70595	-6.77242	4.90597e-08	4.3226e-05
cg04622480	chr7	156111254				-1.79137	-4.02775	-6.76925	4.95496e-08	4.33769e-05
cg16138163	chr10	4999247				-1.8199	-3.22179	-6.76858	4.96547e-08	4.33769e-05
cg20502011	chr18	53750536				-1.96298	-3.83246	-6.76755	4.98153e-08	4.33769e-05
cg19805781	chr17	70472110				-2.17332	-2.7872	-6.76503	5.02106e-08	4.33769e-05
cg16949673	chr3	183530783				-2.22829	-3.36289	-6.76452	5.02904e-08	4.33769e-05
cg05636714	chr2	56349361				-1.90266	-2.07264	-6.76229	5.06432e-08	4.33784e-05
cg24700485	chr15	53090546				-1.0728	-3.52361	-6.76103	5.08445e-08	4.35066e-05
cg06302613	chr1	201552138				0.964806	-2.52481	6.75903	5.11643e-08	4.35695e-05
cg07292028	chr7	134044231				-2.41222	-3.45387	-6.75895	5.11769e-08	4.35695e-05
cg20185691	chr6	8551990				-2.39284	-4.11235	-6.7576	5.1394e-08	4.35695e-05
cg08062396	chr11	14403420				-1.60012	-3.00608	-6.75732	5.14399e-08	4.35695e-05
cg07670518	chr5	118342543				-2.03724	-3.6855	-6.75608	5.16398e-08	4.35695e-05
cg11795526	chr20	45520425				-1.66243	-3.22766	-6.75521	5.17812e-08	4.35695e-05
cg00679792	chr7	2441416				-1.58784	-3.09428	-6.75495	5.18242e-08	4.35695e-05
cg10692547	chr5	81080924				-1.66905	-3.04639	-6.75447	5.19022e-08	4.35695e-05
cg18758405	chr10	107451306				-1.94022	-3.12716	-6.75398	5.19816e-08	4.35885e-05
cg24706012	chr18	51755942				-1.28716	-3.88902	-6.75156	5.23775e-08	4.36635e-05
cg17832313	chr14	56845323				-2.25944	-2.85693	-6.75022	5.25985e-08	4.36953e-05
cg02547480	chr2	139202487				-1.35761	-2.41016	-6.74957	5.27069e-08	4.36971e-05
cg15266672	chr6	109074929				-2.14051	-3.4816	-6.74826	5.29236e-08	4.36971e-05
cg02617551	chr3	53116737				-1.99621	-2.85715	-6.74762	5.30299e-08	4.36971e-05
cg24333798	chr8	7385970				-1.59731	-4.45619	-6.74732	5.30794e-08	4.36971e-05
cg15081402	chr3	64433470				-1.07334	-2.53737	-6.74712	5.31132e-08	4.36971e-05
cg04175890	chr15	53038984				-1.84037	-3.58882	-6.74611	5.32819e-08	4.37668e-05
cg10577168	chr1	245039085				-1.10417	-3.86357	-6.74111	5.41237e-08	4.39786e-05
cg16216946	chrX	9426802				1.59261	-2.89541	6.73846	5.45762e-08	4.41254e-05
cg04031158	chr1	175772135				-1.5442	-2.51371	-6.73779	5.46915e-08	4.41254e-05
cg10576878	chr1	46045910				-1.19605	-3.79355	-6.73748	5.47438e-08	4.41254e-05
cg05233713	chr1	42806544				-1.01853	-3.87081	-6.7779	5.49812e-08	4.41283e-05
cg06681167	chr2	67828263				-1.31477	-3.15807	-6.73715	5.4802e-08	4.41254e-05
cg04899944	chr11	77279346				1.07935	-3.44901	6.737	5.48277e-08	4.41254e-05
cg18483599	chr6	7272842				-1.25326	-3.01476	-6.73241	5.56234e-08	4.43244e-05
cg01329394	chr15	45674317				-2.57509	-2.87844	-6.73205	5.56865e-08	4.43244e-05
cg12704312	chr7	25993806				-1.2193	-2.01387	-6.72614	5.67291e-08	4.44211e-05
cg12868820	chr19	10949265				-1.8507	-3.40245	-6.72408	5.70971e-08	4.44211e-05
cg03631093	chr3	86986914				-2.03209	-3.81154	-6.72247	5.73866e-08	4.44473e-05
cg12608356	chr3	55531785				-1.35707	-4.0068	-6.72143	5.75736e-08	4.45102e-05
cg16369283	chr7	154984207				-1.56687	-2.53182	-6.72071	5.77039e-08	4.457e-05
cg01390309	chr1	40299885				-1.13013	-1.78096	-6.71996	5.78401e-08	4.45782e-05
cg20050477	chr3	6291248				-1.82336	-4.31814	-6.71935	5.79516e-08	4.45782e-05
cg13638861	chr4	158485922				-1.55022	-4.59476	-6.7191	5.79966e-08	4.45782e-05
cg22016170	chr2	175375970				-1.28682	-2.76704	-6.71883	5.80459e-08	4.45782e-05
cg13234878	chr1	229981477				-1.94299	-2.14866	-6.71682	5.84141e-08	4.46471e-05
cg13324311	chr7	156111445				-1.65011	-2.28356	-6.71555	5.86474e-08	4.46471e-05
cg25893679	chr7	3214289				-1.48071	-2.22431	-6.75567	5.88922e-08	4.46471e-05
cg23947874	chr12	49921719				-1.2691	-3.23739	-6.71475	5.87947e-08	4.46471e-05
cg12294454	chr1	182415098				-1.54238	-3.58474	-6.71425	5.8886e-08	4.46471e-05
cg06426693	chr3	66902457				-1.43684	-3.5803	-6.71355	5.90166e-08	4.46471e-05
cg01683911	chr12	3478676				-2.18307	-3.77735	-6.71287	5.91422e-08	4.46471e-05
cg20352879	chr3	164876483				-2.45555	-3.16563	-6.71234	5.92407e-08	4.46471e-05
cg19958593	chr14	87265617				-1.42571	-4.18553	-6.71208	5.929e-08	4.46471e-05
cg19292625	chr11	105951315	AASDHPPT	Body		-1.35021	-3.32886	-7.16239	1.45095e-08	3.47121e-05
cg08664199	chr17	35383771	AATF	Body		-1.4133	-2.92026	-6.90957	3.19252e-08	3.93744e-05
cg16586594	chr16	8806569	ABAT;ABAT	5'UTR;TSS1500		-2.55954	-4.21296	-7.83283	1.83949e-09	2.61703e-05
cg08241330	chr16	8806663	ABAT;ABAT	5'UTR;TSS200		-2.01518	-2.97852	-7.39172	7.12623e-09	3.17393e-05
cg27188050	chr16	8810751	ABAT;ABAT	5'UTR;5'UTR		-2.29272	-3.76963	-6.86873	3.62772e-08	4.06311e-05
cg26758427	chr16	48151319	ABCC12	Body		-1.38657	-3.07803	-6.87934	3.50931e-08	4.0325e-05
cg13505691	chr21	43665609	ABCG1;ABCG1;ABCG1;ABCG1;ABCG1;ABCG1	Body;Body;Body;Body;Body;Body		1.21611	-2.9203	6.89918	3.29796e-08	4.0087e-05
cg03565996	chr21	43641146	ABCG1;ABCG1;ABCG1;ABCG1;ABCG1;ABCG1	5'UTR;Body;Body;Body;Body;Body		-1.41968	-2.81804	-6.81391	4.30754e-08	4.23826e-05
cg17319598	chr16	20685898	ACSM1	Body		-0.894727	-1.48289	-6.75853	5.1245e-08	4.35695e-05
cg08976025	chr12	7463188	ACSM4	Body		-1.51496	-3.22171	-7.45276	5.902e-09	3.17393e-05
cg18412431	chr1	236925910	ACTN2	Body		-2.24112	-2.80697	-6.86051	3.72237e-08	4.10133e-05
cg22602094	chr5	5315951	ADAMTS16	Body		-1.424	-4.58296	-6.7412	5.41088e-08	4.39786e-05
cg03158978	chr16	4081967	ADCY9	Body		-1.8646	-2.18717	-6.94621	2.84689e-08	3.8268e-05
cg02808379	chr2	3502739	ADI1	Body		-1.65921	-4.35245	-6.74272	5.38518e-08	4.39346e-05
cg23523922	chr4	74318536	AFP	Body		-1.48826	-3.1203	-7.05978	1.99713e-08	3.5751e-05
cg26649904	chr2	236407361	AGAP1;AGAP1	Body;Body		1.20772	-2.96557	6.74526	5.34238e-08	4.37978e-05
cg13504856	chr7	128956859	AHCYL2;AHCYL2	Body;Body		-1.17708	-3.06723	-6.71557	5.86421e-08	4.46471e-05
cg26425637	chr9	116154825	ALAD	Body		-1.38091	-3.79314	-6.98639	2.51101e-08	3.75002e-05
cg12644027	chr4	74283848	ALB	Body		-1.67378	-4.00044	-6.76414	5.03504e-08	4.33769e-05
cg26291600	chr10	45923705	ALOX5	Body		-1.75214	-3.29427	-7.14285	1.54186e-08	3.49516e-05
cg11261509	chr18	56168083	ALPK2	Body		-1.90839	-2.54218	-7.01917	2.26683e-08	3.71014e-05
cg22086409	chr15	65241975	ANKDD1A	Body		-1.13251	-1.99782	-6.79779	4.53079e-08	4.23826e-05
cg25832795	chr20	10019010	ANKRD5;ANKRD5	Body;Body		-1.84075	-2.22474	-6.86408	3.68102e-08	4.08716e-05
cg22851312	chr18	12097753	ANKRD62	Body		-2.47143	-3.66016	-7.56225	4.21244e-09	3.06299e-05
cg00844484	chr12	101441089	ANO4;ANO4;ANO4	Body;Body;Body		-2.29547	-2.2785	-7.74017	2.44104e-09	2.77465e-05
cg23745445	chr15	69087480	ANP32A	Body		-1.52269	-3.46714	-7.64203	3.29699e-09	3.04748e-05
cg10205045	chr15	69087809	ANP32A	Body		-1.85518	-3.58043	-6.80171	4.47536e-08	4.23826e-05
cg03984945	chr4	169048342	ANXA10	Body		-1.95214	-3.97303	-6.92696	3.0235e-08	3.89828e-05
cg01908444	chr2	70007607	ANXA4	5'UTR		-1.04116	-2.31729	-7.10935	1.71129e-08	3.5021e-05
cg13879055	chr4	86531780	ARHGAP24	Body		-1.25816	-2.96068	-7.19711	1.30248e-08	3.4462e-05
cg00498704	chr14	32623017	ARHGAP5;ARHGAP5	Body;Body		-1.24302	-3.43089	-7.00888	2.34077e-08	3.71161e-05
cg01106201	chr14	32563101	ARHGAP5;ARHGAP5	Body;Body		-1.73978	-1.75861	-6.927	3.02315e-08	3.89828e-05
cg12835118	chr3	56789110	ARHGEF3;ARHGEF3;ARHGEF3	Body;Body;Body		-1.26082	-5.17214	-6.84844	3.86581e-08	4.13609e-05
cg12325605	chr3	56810151	ARHGEF3;ARHGEF3;ARHGEF3	Body;Body;TSS1500		-1.1443	-1.78435	-6.80472	4.43335e-08	4.23826e-05
cg02785604	chr2	131676136	ARHGEF4;ARHGEF4	5'UTR;5'UTR		-1.68904	-4.73991	-7.11505	1.68118e-08	3.5021e-05
cg23919844	chr13	111819481	ARHGEF7;ARHGEF7;ARHGEF7;ARHGEF7	Body;5'UTR;Body;Body		-1.38909	-3.1255	-7.55329	4.33006e-09	3.06299e-05
cg16645976	chr3	93740824	ARL13B;STX19;ARL13B	Body;5'UTR;Body		-1.40315	-3.53767	-7.0105	2.32895e-08	3.71014e-05
cg25191248	chr10	23286264	ARMC3;ARMC3;ARMC3;ARMC3	Body;Body;Body;Body		-1.66358	-3.1263	-6.85822	3.74916e-08	4.10618e-05
cg17939833	chr5	78183021	ARSB;ARSB	Body;Body		-1.75589	-2.22068	-7.31196	9.12098e-09	3.2176e-05
cg09891853	chrX	2886440	ARSE	TSS200		-1.60917	-4.18622	-6.93114	2.98424e-08	3.89235e-05
cg03598947	chrX	2984199	ARSF	TSS1500		-1.4405	-4.25303	-7.52611	4.70783e-09	3.0697e-05
cg14933468	chr11	62138599	ASRGL1;ASRGL1	Body;Body		-0.950564	-2.03154	-6.8453	3.90402e-08	4.14621e-05
cg06443831	chr2	26052597	ASXL2	Body		-1.26822	-3.18661	-8.23484	5.44667e-10	2.31815e-05
cg10064029	chr1	161808327	ATF6	Body		-2.2461	-2.49389	-6.7506	5.25367e-08	4.36953e-05
cg15153141	chr5	81470056	ATG10;ATG10	Body;Body		-1.83383	-3.59417	-6.80265	4.46222e-08	4.23826e-05
cg18217375	chr2	38605751	ATL2;ATL2;ATL2	TSS1500;TSS1500;TSS1500		-1.15987	-4.07983	-7.01623	2.28766e-08	3.71014e-05
cg22409916	chr7	138426100	ATP6V0A4;ATP6V0A4;ATP6V0A4	Body;Body;Body		1.64807	-5.04877	7.39311	7.0957e-09	3.17393e-05
cg10643850	chr20	3613189	ATRN	Body		-1.15169	-1.94372	-6.85514	3.78546e-08	4.1124e-05
cg03265360	chr6	16472398	ATXN1;ATXN1	5'UTR;5'UTR		-1.4778	-2.60901	-7.55555	4.30013e-09	3.06299e-05
cg27339974	chr3	63863163	ATXN7;ATXN7	5'UTR;5'UTR		-1.89461	-2.44892	-7.26537	1.05377e-08	3.26596e-05
cg19542364	chr3	63917228	ATXN7;ATXN7	Body;Body		-1.72576	-2.82223	-6.93558	2.94309e-08	3.87921e-05
cg05872540	chr20	17673325	BANF2	TSS1500		-1.84267	-2.36494	-6.78235	4.75545e-08	4.27803e-05
cg12674490	chr6	31587470	BAT2	TSS1500		-1.30646	-2.25364	-6.73203	5.56898e-08	4.43244e-05
cg03510606	chr2	160303360	BAZ2B	Body		-1.66856	-4.0353	-7.03369	2.16637e-08	3.66843e-05
cg17274290	chr11	27235325	BBOX1-AS1;BBOX1-AS1;BBOX1-AS1	Body;Body;Body		-1.47351	-3.04752	-7.55289	6.09599e-09	3.17393e-05
cg15079404	chr15	73024017	BBS4;BBS4;BBS4;BBS4	Body;Body;Body;Body		-2.0618	-3.70062	-7.97932	1.17822e-09	2.31815e-05
cg11784053	chr3	107517460	BBX;BBX;BBX	Body;Body;Body		-2.10983	-2.7109	-7.64841	3.2331e-09	3.04748e-05
cg21261467	chr7	107243279	BCAP29;BCAP29;BCAP29	Body;Body;Body		-1.51152	-2.71976	-6.83343	4.05185e-08	4.18316e-05
cg05184564	chr12	25091669	BCAT1;BCAT1;BCAT1	Body;Body;Body		-2.38307	-4.08636	-7.93438	1.35043e-09	2.31815e-05
cg25244253	chr12	25102729	BCAT1;BCAT1;BCAT1	TSS1500;TSS1500;TSS1500		-1.71145	-2.88503	-7.20892	1.25558e-08	3.4462e-05
cg26472074	chr12	25057098	BCAT1;BCAT1;BCAT1;BCAT1	TSS1500;Body;Body;Body		-1.66457	-2.49532	-7.53414	4.59297e-09	3.0697e-05
cg17762391	chr19	41921136	BCKDHA;BCKDHA	Body;Body		-1.17271	-2.8295	-7.13055	1.602e-08	3.5021e-05
cg09565597	chr2	60746883	BCL11A;BCL11A;BCL11A	Body;Body;Body		-1.49039	-2.86774	-7.41119	6.71009e-09	3.17393e-05
cg14858157	chr2	60739857	BCL11A;BCL11A;BCL11A	Body;Body;Body		-1.61267	-2.52208	-7.09393	1.79552e-08	3.5021e-05
cg00543073	chr2	60773386	BCL11A;BCL11A;BCL11A	Body;Body;Body		-1.34071	-4.62647	-6.97613	2.59279e-08	3.75002e-05
cg27159979	chr2	60763331	BCL11A;BCL11A;BCL11A	Body;Body;Body		-1.34455	-2.89099	-6.97498	2.60214e-08	3.75002e-05
cg14027171	chr2	60706960	BCL11A;BCL11A;BCL11A	Body;Body;Body		-1.8175	-2.88103	-6.84599	3.89556e-08	4.14621e-05
cg13580052	chr18	60887310	BCL2	Body		-2.03165	-2.79102	-6.96564	2.67918e-08	3.76847e-05
cg20630151	chr3	138823086	BPESC1	Body		-2.46745	-2.39148	-7.68666	2.87536e-09	2.91393e-05
cg05057534	chr2	28497669	BRE;BRE;BRE;BRE;BRE	Body;Body;Body;Body;Body		1.32641	-1.80052	6.91427	3.14594e-08	3.93744e-05
cg03487739	chr11	1439920	BRSK2;BRSK2;BRSK2;BRSK2;BRSK2;BRSK2	Body;Body;Body;Body;5'UTR;Body		-2.21835	-2.78419	-6.73097	5.58743e-08	4.43244e-05
cg14004232	chr6	26401691	BTN3A1;BTN3A1;BTN3A1;BTN3A1	TSS1500;TSS1500;TSS1500;TSS1500		-1.15646	-2.65886	-6.94198	2.8848e-08	3.84548e-05
cg03641066	chr10	77542423	C10orf11	TSS200		-1.49624	-3.42534	-7.26726	1.04763e-08	3.26596e-05
cg22869522	chr10	124459711	C10orf120	TSS1500		-1.60282	-2.70315	-7.11651	1.93825e-08	3.56773e-05
cg18286127	chr10	120070743	C10orf84;C10orf84	Body;Body		-1.91885	-3.1437	-6.87812	3.52267e-08	4.03683e-05
cg04763558	chr11	64870242	C11orf2	Body		-1.89269	-2.44288	-6.91324	3.15604e-08	3.93744e-05
cg15745607	chr12	92422157	C12orf79;C12orf79;C12orf79;C12orf79;C12orf79	Body;Body;5'UTR;5'UTR;5'UTR		-1.31304	-2.52011	-6.76295	5.05394e-08	4.33769e-05
cg12967657	chr14	76126049	C14orf1	5'UTR		-1.45991	-2.87727	-6.80778	4.39107e-08	4.23826e-05
cg19470843	chr14	24420715	C14orf167;C14orf167;C14orf167;C14orf167	Body;Body;Body;Body		-1.45298	-3.54885	-6.72251	5.73787e-08	4.44473e-05
cg19678111	chr1	162351367	C1orf226;C1orf226	Body;TSS200		-1.87442	-3.87603	-6.84772	4.43149e-08	4.23826e-05
cg20727124	chr21	42520659	C21orf130	TSS1500		1.33633	-3.57229	7.81694	1.93084e-09	2.61703e-05
cg19035993	chr22	32108701	C22orf30	Body		-1.56671	-3.10311	-6.98228	2.54351e-08	3.75002e-05
cg26537635	chr12	22671186	C2CD5;C2CD5;C2CD5;C2CD5;C2CD5;C2CD5	Body;Body;Body;Body;Body;Body		1.47992	-4.92659	7.0801	1.87453e-08	3.54022e-05
cg17897742	chr2	120069407	C2orf76	Body		-1.32002	-2.54247	-7.78331	2.13952e-09	2.686e-05
cg12209861	chr4	37459077	C4orf19	5'UTR		-1.58271	-2.56727	-6.9435	2.87115e-08	3.83336e-05
cg10364517	chr5	23996035	C5orf17	Body		-1.81446	-3.85317	-6.89182	3.37486e-08	4.01479e-05
cg20580858	chr6	36891482	C6orf89	3'UTR		-1.05152	-2.42287	-6.89421	3.34973e-08	4.01282e-05
cg27012506	chr8	40010050	C8orf4	TSS1500		-1.71315	-2.93949	-6.74382	5.36667e-08	4.38687e-05
cg00485356	chr1	65120393	CACHD1;CACHD1	Body;Body		-1.44233	-2.71941	-7.27947	1.00871e-08	3.23315e-05
cg13292150	chr3	54865258	CACNA2D3	Body		-1.5802	-4.44629	-7.35317	8.02852e-09	3.18666e-05
cg01813730	chr10	18579784	CACNB2;CACNB2;CACNB2;CACNB2;CACNB2;CACNB2;CACNB2	Body;Body;Body;Body;Body;Body;Body		-1.77495	-4.14901	-7.20151	1.49402e-08	3.49516e-05
cg23956091	chr11	115045652	CADM1;CADM1;CADM1;CADM1;CADM1	3'UTR;3'UTR;3'UTR;3'UTR;3'UTR		-1.58296	-4.17171	-6.88865	3.40848e-08	4.01542e-05
cg09469649	chr7	122225817	CADPS2;CADPS2;CADPS2	Body;Body;Body		-2.12946	-2.7562	-7.42778	6.37506e-09	3.17393e-05
cg09504313	chr2	47401358	CALM2;CALM2;CALM2;CALM2	TSS200;Body;Body;5'UTR		-1.39035	-3.79644	-7.64356	3.28147e-09	3.04748e-05
cg08502153	chr1	7070048	CAMTA1	Body		-3.28711	-3.24641	-6.94569	2.85158e-08	3.8268e-05
cg11226100	chr6	44126570	CAPN11;CAPN11	5'UTR;1stExon		-1.61339	-3.68112	-6.76352	5.04484e-08	4.33769e-05
cg05141839	chr12	123265479	CCDC62;CCDC62	Body;Body		-1.50227	-2.3779	-6.91012	3.18701e-08	3.93744e-05
cg21567022	chr11	93067324	CCDC67	Body		-2.12823	-5.12209	-6.95983	2.7283e-08	3.79316e-05
cg09376361	chr1	160522413	CD84;CD84;CD84;CD84	Body;Body;Body;Body		-1.82083	-2.79046	-7.26674	1.04931e-08	3.26596e-05
cg09609923	chr5	19795406	CDH18;CDH18;CDH18;CDH18	Body;Body;Body;Body		-2.07434	-4.37498	-6.824	4.17336e-08	4.23444e-05
cg22509138	chr20	44809026	CDH22	Body		-2.27605	-3.60833	-7.16201	1.45264e-08	3.47121e-05
cg06892123	chr10	73415886	CDH23;CDH23;CDH23	Body;Body;Body		-1.72599	-2.80988	-7.54219	4.48049e-09	3.06398e-05
cg24239518	chr10	73398000	CDH23;CDH23;CDH23;CDH23	Body;Body;Body;Body		-2.08325	-3.95321	-7.66109	3.10972e-09	3.0415e-05
cg14056306	chr17	73997820	CDK3	Body		-1.97285	-3.48292	-6.87385	3.5701e-08	4.04246e-05
cg13729484	chr16	80757246	CDYL2	Body		-1.3827	-2.4848	-7.15169	1.50002e-08	3.49516e-05
cg10415354	chr16	80824726	CDYL2	Body		-1.49469	-3.54159	-6.98128	2.55147e-08	3.75002e-05
cg07868747	chr16	80770191	CDYL2	Body		-1.16831	-2.72568	-6.79086	4.63027e-08	4.23826e-05
cg13183056	chr1	22314065	CELA3B	Body		-2.6879	-2.74524	-7.36234	7.80395e-09	3.18666e-05
cg07808804	chr15	49102283	CEP152;CEP152	5'UTR;5'UTR		-1.15736	-3.39935	-6.94557	2.85259e-08	3.8268e-05
cg03359463	chr12	88456491	CEP290	Body		-2.06127	-3.34245	-8.13723	7.3075e-10	2.31815e-05
cg20399145	chr6	119007232	CEP85L	5'UTR		-1.19167	-3.74755	-7.14203	1.54577e-08	3.49516e-05
cg21580538	chr15	41244423	CHAC1;CHAC1	TSS1500;TSS1500		-1.69384	-3.20846	-6.72901	5.62195e-08	4.43244e-05
cg18433728	chr2	175711689	CHN1;CHN1;CHN1;CHN1;CHN1;CHN1	1stExon;ExonBnd;ExonBnd;Body;Body;Body		-1.85586	-3.16266	-8.12918	7.48728e-10	2.31815e-05
cg03287046	chr7	29519323	CHN2;CHN2	TSS200;Body		-1.65945	-3.26263	-6.84286	5.16705e-08	4.35695e-05
cg01267843	chr7	136609586	CHRM2;CHRM2;CHRM2;CHRM2;CHRM2;CHRM2;CHRM2;CHRM2;LOC349160	5'UTR;5'UTR;5'UTR;5'UTR;5'UTR;5'UTR;5'UTR;5'UTR;Body		0.964783	-3.44978	6.79356	4.59124e-08	4.23826e-05
cg04563370	chr10	101956808	CHUK	Body		-1.40612	-3.54887	-7.25879	1.07552e-08	3.26596e-05
cg07603794	chr2	122354626	CLASP1;CLASP1;CLASP1	Body;Body;Body		-0.93346	-1.38886	-6.92071	3.08317e-08	3.92339e-05
cg13662530	chr13	96202378	CLDN10;CLDN10	Body;Body		-1.23292	-2.37219	-7.21447	1.23413e-08	3.44169e-05
cg26423160	chr7	73803525	CLIP2;CLIP2	Body;Body		-1.66942	-2.1651	-7.09867	1.7692e-08	3.5021e-05
cg19559002	chr11	123044469	CLMP	Body		-1.6113	-3.22461	-7.50622	5.00525e-09	3.10005e-05
cg05142118	chr7	135072788	CNOT4;CNOT4;CNOT4;CNOT4;CNOT4;CNOT4	3'UTR;3'UTR;Body;Body;Body;Body		-1.84681	-2.31918	-6.98484	2.52321e-08	3.75002e-05
cg00165360	chr6	42906850	CNPY3	3'UTR		-1.85978	-2.86477	-7.60722	3.66873e-09	3.06299e-05
cg17198937	chr7	147840337	CNTNAP2;MIR548T	Body;Body		-2.11127	-3.97321	-6.99299	2.45985e-08	3.74519e-05
cg23130013	chr2	165555937	COBLL1	Body		-1.62404	-4.32755	-6.81958	4.23162e-08	4.23826e-05
cg11039804	chr6	70841516	COL19A1	Body		-2.38434	-2.42259	-6.75748	5.1414e-08	4.35695e-05
cg14994944	chr4	110084489	COL25A1;COL25A1	Body;Body		-1.36751	-4.38138	-7.07465	1.90663e-08	3.55761e-05
cg13889415	chr9	116943379	COL27A1	Body		-2.10969	-3.43756	-7.00595	2.36226e-08	3.71569e-05
cg21477232	chr2	227994951	COL4A4	Body		-1.56065	-3.59208	-6.92438	3.048e-08	3.90069e-05
cg26603598	chr5	85913298	COX7C	TSS1500		-1.26226	-3.88264	-7.01889	2.26881e-08	3.71014e-05
cg26203062	chr17	28776687	CPD;CPD	Body;Body		-2.16018	-3.05258	-6.75459	5.18817e-08	4.35695e-05
cg15862165	chr12	94161116	CRADD	Body		-1.98246	-2.88435	-6.7123	5.92485e-08	4.46471e-05
cg00321478	chr1	197238398	CRB1	Body		-0.917284	-2.51086	-6.76637	4.99993e-08	4.33769e-05
cg08293536	chr10	126715832	CTBP2;CTBP2;CTBP2	Body;1stExon;Body		-1.82032	-3.19899	-7.09219	1.80524e-08	3.5021e-05
cg15168502	chr10	126817502	CTBP2;CTBP2;CTBP2;CTBP2	5'UTR;5'UTR;5'UTR;5'UTR		-1.26692	-1.65361	-6.96165	2.71279e-08	3.78508e-05
cg15707705	chr10	126790026	CTBP2;CTBP2;CTBP2;CTBP2	5'UTR;5'UTR;5'UTR;5'UTR		-1.29434	-2.52974	-6.72545	5.68513e-08	4.44211e-05
cg06505529	chr3	37934586	CTDSPL;CTDSPL	Body;Body		-2.68813	-4.32067	-7.38491	7.27771e-09	3.17393e-05
cg10767260	chr5	11797401	CTNND2;CTNND2;CTNND2	Body;Body;5'UTR		-2.30364	-2.57262	-6.87699	3.53518e-08	4.04016e-05
cg09100286	chr5	11564199	CTNND2;CTNND2;CTNND2;CTNND2;CTNND2	Body;Body;Body;Body;5'UTR		-1.48241	-4.4304	-7.17185	1.40886e-08	3.4462e-05
cg07160540	chr1	15763849	CTRC	TSS1500		-2.00515	-2.20014	-7.42914	6.34835e-09	3.17393e-05
cg23875509	chr10	124598698	CUZD1	Body		-2.60183	-3.81978	-7.17666	1.38798e-08	3.4462e-05
cg07636952	chr10	124596397	CUZD1	Body		-2.12573	-3.6766	-6.96261	2.70465e-08	3.78508e-05
cg07015485	chr10	124597716	CUZD1	Body		-2.14947	-3.32434	-6.83587	4.02098e-08	4.17553e-05
cg14705934	chr10	124597765	CUZD1	Body		-1.2158	-3.27474	-6.74024	5.42718e-08	4.39786e-05
cg11684264	chr10	124607090	CUZD1;CUZD1;FAM24B-CUZD1	TSS1500;TSS1500;Body		-2.12527	-2.93205	-6.77428	4.87738e-08	4.3151e-05
cg10432277	chr21	18948894	CXADR	Body		-1.51723	-4.37723	-7.68275	2.91001e-09	2.91393e-05
cg27049096	chr11	118764888	CXCR5;CXCR5	1stExon;Body		-1.28022	-2.94047	-6.89434	3.34827e-08	4.01282e-05
cg08228804	chr11	14915167	CYP2R1	TSS1500		-1.23603	-3.145	-7.11833	1.66413e-08	3.5021e-05
cg21495385	chr12	25071269	DAD1L;BCAT1	TSS200;Body		-2.19743	-3.48077	-7.15453	1.48684e-08	3.49516e-05
cg20620180	chr12	25072248	DAD1L;BCAT1	TSS1500;Body		-2.04489	-3.35844	-7.15146	1.50108e-08	3.49516e-05
cg16316720	chr1	168014209	DCAF6;DCAF6;DCAF6;DCAF6	Body;Body;Body;Body		-2.04694	-2.95117	-7.05731	2.01254e-08	3.59409e-05
cg18367053	chr3	36781515	DCLK3	TSS200		-1.20255	-3.36882	-7.01368	2.306e-08	3.71014e-05
cg09499819	chr6	35285429	DEF6	Body		-1.17009	-2.20902	-7.12528	1.62853e-08	3.5021e-05
cg24574901	chr1	197496319	DENND1B;DENND1B	Body;Body		-1.71733	-1.92199	-7.17573	1.39199e-08	3.4462e-05
cg14833131	chr1	197705201	DENND1B;DENND1B;DENND1B;DENND1B;DENND1B	5'UTR;Body;Body;Body;Body		-2.21824	-3.52697	-7.24116	1.13598e-08	3.32282e-05
cg20126496	chr17	5387169	DERL2	Body		-1.70887	-3.38664	-6.97849	2.57375e-08	3.75002e-05
cg26139949	chr2	234296280	DGKD;DGKD	Body;TSS1500		-1.62401	-4.12816	-6.83333	4.0532e-08	4.18316e-05
cg19752861	chr2	74153213	DGUOK;DGUOK	TSS1500;TSS1500		-1.50446	-3.53209	-7.17415	1.39885e-08	3.4462e-05
cg02478828	chr2	74153195	DGUOK;DGUOK	TSS1500;TSS1500		-1.27601	-2.63755	-7.03315	2.17006e-08	3.66843e-05
cg16150191	chr13	52363904	DHRS12;DHRS12;DHRS12	Body;Body;Body		-2.0745	-1.86279	-7.17215	1.40757e-08	3.4462e-05
cg06641388	chr1	12655240	DHRS3	Body		-1.02854	-3.7308	-8.34094	3.96196e-10	2.31815e-05
cg20021513	chr14	24438136	DHRS4	3'UTR		-1.20607	-2.03571	-6.8617	3.70852e-08	4.09365e-05
cg13013018	chr14	24475027	DHRS4L2;DHRS4L2;DHRS4L2;DHRS4L2;DHRS4L1;DHRS4L1;DHRS4L1	3'UTR;3'UTR;3'UTR;3'UTR;TSS1500;TSS1500;TSS1500		-1.80708	-3.01048	-7.34301	8.28483e-09	3.18666e-05
cg25493270	chr10	12136161	DHTKD1	Body		-2.17949	-3.04745	-7.32949	8.63898e-09	3.19508e-05
cg27465663	chr2	232842319	DIS3L2;DIS3L2;DIS3L2;DIS3L2;DIS3L2	5'UTR;5'UTR;5'UTR;Body;Body		-1.90484	-2.55854	-7.49256	5.22032e-09	3.17393e-05
cg25117723	chr2	232879668	DIS3L2;DIS3L2;DIS3L2;DIS3L2;DIS3L2	Body;Body;Body;Body;Body		-0.90212	-3.0349	-7.10854	1.71564e-08	3.5021e-05
cg21593494	chr20	35088741	DLGAP4;DLGAP4;DLGAP4	TSS1500;TSS1500;Body		-1.60822	-2.78469	-6.88553	3.44193e-08	4.02235e-05
cg05869429	chr10	124356960	DMBT1;DMBT1;DMBT1	Body;Body;Body		-1.39282	-3.87102	-6.97015	2.64171e-08	3.75002e-05
cg12504030	chr10	70184431	DNA2	Body		-2.74196	-5.80083	-6.91013	3.18697e-08	3.93744e-05
cg10077326	chr2	196669124	DNAH7	Body		-1.51769	-4.56956	-6.85509	4.33187e-08	4.23826e-05
cg10685282	chr16	3702795	DNASE1	TSS200		-1.68924	-2.99811	-6.9973	2.42697e-08	3.73705e-05
cg09112149	chr14	73205138	DPF3;DPF3;DPF3;DPF3	Body;Body;Body;Body		-2.20193	-3.68717	-7.2037	1.27612e-08	3.4462e-05
cg03193505	chr8	105474974	DPYS	Body		-1.45531	-4.03774	-6.71798	5.82008e-08	4.46259e-05
cg00919937	chr16	57735785	DRC7;DRC7;DRC7	Body;Body;Body		-2.14576	-3.44909	-7.68732	2.86957e-09	2.91393e-05
cg18222554	chr16	57735831	DRC7;DRC7;DRC7;DRC7;DRC7	ExonBnd;ExonBnd;Body;Body;Body		-2.35731	-3.47644	-7.33827	8.4072e-09	3.18666e-05
cg01550271	chr22	31798207	DRG1	Body		-1.88985	-2.37152	-7.0897	1.81932e-08	3.50983e-05
cg24742779	chr1	212229174	DTL;DTL;DTL	5'UTR;Body;Body		-2.68258	-3.59619	-6.91353	3.15319e-08	3.93744e-05
cg05904155	chr18	32205699	DTNA;DTNA;DTNA;DTNA;DTNA;DTNA;DTNA;DTNA	5'UTR;5'UTR;5'UTR;5'UTR;5'UTR;5'UTR;5'UTR;5'UTR		-1.43396	-3.02331	-6.71188	5.93271e-08	4.46471e-05
cg12125767	chr3	32582625	DYNC1LI1	Body		-1.35463	-3.53628	-6.79707	4.541e-08	4.23826e-05
cg01201876	chr10	127440740	EDRF1-AS1;EDRF1;EDRF1;EDRF1;EDRF1;EDRF1	TSS200;Body;Body;Body;Body;Body		-1.85132	-3.58348	-6.75327	5.2097e-08	4.35885e-05
cg08392104	chr13	32455128	EEF1DP3	Body		1.24364	-2.98676	7.00796	2.34752e-08	3.71161e-05
cg15808905	chr3	128038392	EEFSEC	Body		-2.27609	-4.08833	-6.81531	4.28869e-08	4.23826e-05
cg14208839	chr3	128080980	EEFSEC;MIR1280	Body;TSS200		-2.51983	-3.19283	-6.75722	5.14566e-08	4.35695e-05
cg03016445	chr4	110915704	EGF;EGF;EGF	Body;Body;Body		-2.08907	-3.93115	-9.00243	5.61149e-11	1.64186e-05
cg19008216	chr4	110891494	EGF;EGF;EGF	Body;Body;Body		-1.7244	-3.95579	-6.7942	4.58203e-08	4.23826e-05
cg09260946	chr9	139563901	EGFL7;EGFL7;MIR126;EGFL7;EGFL7;EGFL7	Body;Body;TSS1500;Body;Body;Body		-1.75704	-3.27669	-6.73143	5.57944e-08	4.43244e-05
cg02150021	chr15	42232306	EHD4	Body		-1.09228	-1.52147	-7.33737	8.43062e-09	3.18666e-05
cg16361343	chr6	31863472	EHMT2;EHMT2	Body;Body		-1.08773	-2.26501	-7.01073	2.32733e-08	3.71014e-05
cg27022209	chr2	88876195	EIF2AK3	Body		-1.91667	-3.00338	-6.73927	5.44385e-08	4.40712e-05
cg24382247	chr8	109237562	EIF3E	Body		-1.75441	-1.88722	-6.75074	5.25123e-08	4.36953e-05
cg20782699	chr8	37904379	EIF4EBP1	Body		-1.70843	-3.95522	-6.9841	2.52904e-08	3.75002e-05
cg27086356	chr3	170627562	EIF5A2	TSS1500		-1.33468	-2.50199	-7.10067	1.75819e-08	3.5021e-05
cg21331818	chr5	60125439	ELOVL7;ELOVL7;ELOVL7;ELOVL7	5'UTR;5'UTR;5'UTR;5'UTR		-1.43034	-4.09698	-7.17712	1.38597e-08	3.4462e-05
cg11327463	chr22	29628227	EMID1;EMID1;EMID1;EMID1	ExonBnd;ExonBnd;Body;Body		-1.83467	-2.76411	-7.03613	2.14998e-08	3.66843e-05
cg20028936	chr1	225742715	ENAH;ENAH	Body;Body		-1.5036	-1.71146	-6.84991	3.84801e-08	4.13609e-05
cg13275603	chr5	73927487	ENC1	3'UTR		-1.47191	-2.41244	-6.81865	4.24401e-08	4.23826e-05
cg14927133	chr10	101428708	ENTPD7	Body		-1.81295	-3.54219	-7.28178	1.0015e-08	3.23315e-05
cg02430035	chr9	112012210	EPB41L4B;EPB41L4B	Body;Body		-1.51333	-2.13584	-6.94572	2.85132e-08	3.8268e-05
cg25867754	chr3	134965297	EPHB1	Body		-1.56726	-3.02758	-7.45504	5.86061e-09	3.17393e-05
cg14035351	chr8	27350069	EPHX2;EPHX2;EPHX2;EPHX2	5'UTR;5'UTR;5'UTR;Body		-1.64168	-2.89496	-6.79055	4.6348e-08	4.23826e-05
cg15414626	chr12	15073952	ERP27;ERP27	Body;Body		-1.59628	-3.87863	-7.16446	1.44163e-08	3.46457e-05
cg03818256	chr12	15070213	ERP27;ERP27	Body;Body		-2.08857	-3.2035	-6.86693	3.64826e-08	4.07527e-05
cg04284658	chr2	239023741	ESPNL	Body		-2.27186	-3.37668	-7.86996	1.64273e-09	2.61703e-05
cg18223579	chr1	217125704	ESRRG;ESRRG;ESRRG	5'UTR;5'UTR;5'UTR		-1.59873	-3.36773	-7.486	5.32702e-09	3.17393e-05
cg24708181	chr3	138167430	ESYT3	Body		-1.98534	-3.66586	-6.88765	3.41916e-08	4.01671e-05
cg17043864	chr4	187186015	F11	TSS1500		-2.11061	-2.94212	-6.82764	4.12612e-08	4.20812e-05
cg06450563	chr15	80475159	FAH	Body		-1.75972	-2.46943	-6.7366	5.48959e-08	4.41254e-05
cg13665916	chr2	97761374	FAHD2B	TSS1500		-0.795818	-2.86707	-6.75601	5.16515e-08	4.35695e-05
cg12924518	chr3	138326216	FAIM;FAIM;FAIM	TSS1500;TSS1500;TSS1500		-2.17593	-2.05659	-7.28852	9.80789e-09	3.23315e-05
cg16167789	chr10	14651136	FAM107B;FAM107B	Body;5'UTR		-1.85202	-3.55152	-7.01424	2.30192e-08	3.71014e-05
cg24372125	chr1	184911095	FAM129A	Body		-1.50952	-3.63521	-7.02492	2.22648e-08	3.70111e-05
cg09993645	chr1	184792781	FAM129A;FAM129A	ExonBnd;Body		-1.51897	-3.23554	-7.09168	1.80811e-08	3.5021e-05
cg01957599	chr4	89631033	FAM13AOS	Body		-1.25295	-2.09981	-6.76418	5.03442e-08	4.33769e-05
cg19183248	chr4	152364959	FAM160A1	5'UTR		-2.3526	-3.48236	-7.0006	2.4021e-08	3.73705e-05
cg18797132	chr3	122128730	FAM162A	3'UTR		-1.59555	-3.31036	-7.40313	6.87923e-09	3.17393e-05
cg09987663	chr15	99058098	FAM169B	TSS1500		-1.69468	-4.02672	-7.0112	2.32388e-08	3.71014e-05
cg00184203	chr2	187558402	FAM171B	TSS1500		-1.7831	-3.48456	-6.72025	5.77867e-08	4.45782e-05
cg00706775	chr4	84398833	FAM175A	Body		-1.82071	-3.1777	-7.25944	1.07334e-08	3.26596e-05
cg21432711	chr16	57216798	FAM192A	5'UTR		-1.64207	-3.20779	-6.9734	2.61501e-08	3.75002e-05
cg18456549	chrX	119393684	FAM70A;FAM70A;FAM70A	3'UTR;3'UTR;3'UTR		-1.50741	-2.99119	-6.83103	4.08251e-08	4.19796e-05
cg04793527	chr2	163099881	FAP;FAP	5'UTR;1stExon		-1.47566	-3.34311	-6.73039	5.59766e-08	4.43244e-05
cg16985249	chr2	242333493	FARP2;FARP2;FARP2	Body;Body;Body		-2.07481	-2.60001	-6.85822	4.29018e-08	4.23826e-05
cg06015746	chr6	5302418	FARS2	5'UTR		-1.39414	-4.45277	-7.08396	1.85213e-08	3.52463e-05
cg17150168	chr1	16084738	FBLIM1	TSS1500		-1.67433	-2.64931	-7.86712	1.65699e-09	2.61703e-05
cg07846167	chr1	16084758	FBLIM1	TSS1500		-2.09574	-3.59535	-7.37662	7.46669e-09	3.17393e-05
cg17124819	chr3	192234520	FGF12	Body		-1.28077	-2.8034	-6.81934	4.23478e-08	4.23826e-05
cg04223548	chr13	22247214	FGF9	Body		-1.82456	-2.2308	-6.75211	5.2288e-08	4.36635e-05
cg27620253	chr1	15673252	FHAD1	Body		1.80387	-4.07898	7.52852	4.67299e-09	3.0697e-05
cg06073004	chr1	15638549	FHAD1	Body		1.7184	-4.75178	7.40223	8.09912e-09	3.18666e-05
cg10611692	chr2	164524285	FIGN	Body		-1.69391	-2.93371	-6.73418	5.53141e-08	4.42688e-05
cg18277497	chr2	164495258	FIGN	Body		-1.72403	-2.74235	-6.7161	5.85457e-08	4.46471e-05
cg02752014	chr6	76045920	FILIP1	Body		-1.53794	-3.06389	-6.8887	3.40798e-08	4.01542e-05
cg03758308	chr3	99752476	FILIP1L;FILIP1L;CMSS1	5'UTR;5'UTR;Body		-1.89185	-2.82085	-7.01111	2.32452e-08	3.71014e-05
cg12306624	chr11	128599459	FLI1;FLI1;FLI1;FLI1	5'UTR;5'UTR;5'UTR;Body		-1.28259	-2.29646	-7.50881	4.96553e-09	3.10005e-05
cg11173609	chr2	153419601	FMNL2	Body		-1.56985	-2.53287	-7.57581	4.04046e-09	3.06299e-05
cg14372551	chr1	146687761	FMO5;FMO5;FMO5	Body;Body;Body		-2.40465	-2.50671	-6.7446	5.35347e-08	4.38459e-05
cg16106854	chr11	47754084	FNBP4;FNBP4	ExonBnd;Body		-1.05213	-3.06318	-7.2327	1.16621e-08	3.35939e-05
cg01806315	chr13	49637874	FNDC3A;FNDC3A;FNDC3A	Body;Body;Body		-1.60256	-1.66704	-6.92402	3.05143e-08	3.90069e-05
cg16241033	chr10	14050455	FRMD4A	Body		-1.50468	-3.95496	-7.50864	4.9681e-09	3.10005e-05
cg06981391	chr10	14050572	FRMD4A	Body		-1.974	-4.55007	-7.37757	7.44476e-09	3.17393e-05
cg23506322	chr2	186603317	FSIP2;LOC101927196;LOC101927196;LOC101927196;LOC101927196	TSS200;Body;Body;Body;Body		-1.40345	-4.77841	-6.86977	3.61599e-08	4.06311e-05
cg05365735	chr2	208635637	FZD5	TSS1500		-2.12172	-2.75272	-7.52865	4.67113e-09	3.0697e-05
cg09166237	chr17	41052620	G6PC;G6PC	TSS200;TSS200		-1.5247	-3.68064	-6.87574	3.54905e-08	4.04116e-05
cg04274657	chr9	101234997	GABBR2	Body		-2.58795	-3.82486	-7.33238	8.56209e-09	3.18666e-05
cg10642636	chr18	33275580	GALNT1	Body		-2.14292	-2.39545	-7.25405	1.09146e-08	3.26596e-05
cg11424376	chr1	230220668	GALNT2	Body		-1.328	-3.50739	-7.7756	2.1905e-09	2.69335e-05
cg23677911	chr1	230256394	GALNT2	Body		-0.990217	-1.84281	-6.94974	2.81567e-08	3.81728e-05
cg27088473	chr4	110739437	GAR1;GAR1	Body;Body		-1.01014	-4.31964	-7.07348	1.9136e-08	3.55761e-05
cg10935762	chr3	128202176	GATA2;GATA2;GATA2	Body;Body;Body		-1.87902	-3.30352	-6.73806	5.46454e-08	4.41254e-05
cg19239278	chr19	19513162	GATAD2A	5'UTR		-1.79837	-2.88584	-6.79154	4.62038e-08	4.23826e-05
cg20555284	chr1	153861258	GATAD2B	5'UTR		-1.45529	-4.08716	-7.3446	8.24414e-09	3.18666e-05
cg02087383	chr4	72651102	GC	TSS1500		-1.85805	-2.54535	-6.90182	3.27089e-08	4.00474e-05
cg22282414	chr5	179758780	GFPT2	Body		-1.47745	-4.19681	-6.85738	3.75901e-08	4.11161e-05
cg22658003	chr1	78554859	GIPC2;GIPC2	Body;Body		-1.97242	-2.51463	-6.92294	3.06177e-08	3.90798e-05
cg18706866	chr12	110369538	GIT2;GIT2;GIT2;GIT2;GIT2	3'UTR;3'UTR;3'UTR;3'UTR;3'UTR		-1.61844	-2.84806	-6.76487	5.02349e-08	4.33769e-05
cg24252839	chr11	58497571	GLYAT;GLYAT	5'UTR;5'UTR		-2.07919	-3.31592	-7.89405	1.8362e-09	2.61703e-05
cg15423764	chr11	58499533	GLYAT;GLYAT	TSS200;TSS200		-1.68033	-3.10457	-7.2901	9.76017e-09	3.23315e-05
cg03693528	chr5	150631405	GM2A;GM2A	TSS1500;TSS1500		-1.35819	-1.85906	-6.75007	5.26235e-08	4.36953e-05
cg00166372	chr3	50232459	GNAT1;GNAT1	3'UTR;3'UTR		-1.75492	-2.62841	-7.49276	7.29238e-09	3.17393e-05
cg12374003	chr5	141380315	GNPDA1	3'UTR		-1.77872	-3.07873	-6.91181	3.17027e-08	3.93744e-05
cg18741549	chr12	102160736	GNPTAB	Body		-1.47652	-3.68673	-7.54913	4.38581e-09	3.06299e-05
cg21622750	chr16	20340337	GP2;GP2;GP2;GP2	TSS1500;TSS1500;TSS1500;TSS1500		-1.52404	-2.23349	-6.91831	3.56453e-08	4.04246e-05
cg13245641	chr16	20340312	GP2;GP2;GP2;GP2	TSS1500;TSS1500;TSS1500;TSS1500		-1.85162	-2.21958	-6.72481	5.69666e-08	4.44211e-05
cg12005811	chr4	22503787	GPR125	Body		-1.37782	-1.78533	-7.70499	2.71846e-09	2.91393e-05
cg09521872	chr7	50800547	GRB10;GRB10;GRB10	5'UTR;TSS1500;TSS1500		-1.90933	-3.49977	-7.19757	1.30063e-08	3.4462e-05
cg19944002	chr7	50663704	GRB10;GRB10;GRB10;GRB10	Body;Body;Body;Body		-1.27186	-2.90965	-6.77606	4.85022e-08	4.308e-05
cg15393903	chr10	87909211	GRID1	Body		-1.45542	-4.17481	-6.82879	4.11118e-08	4.20812e-05
cg21310101	chr21	31130263	GRIK1-AS1;GRIK1;GRIK1	Body;Body;Body		-1.74777	-2.75674	-7.04555	2.08775e-08	3.63224e-05
cg12956472	chr3	119791225	GSK3B;GSK3B	Body;Body		-1.79802	-1.8985	-7.01428	2.30167e-08	3.71014e-05
cg00365004	chr6	52629311	GSTA2	TSS1500		-1.77833	-3.67168	-6.94591	2.84956e-08	3.8268e-05
cg11872231	chr2	144992352	GTDC1;GTDC1;GTDC1	5'UTR;5'UTR;5'UTR		-1.44284	-2.825	-7.29749	9.53911e-09	3.22823e-05
cg27153673	chr2	144713514	GTDC1;GTDC1;GTDC1;GTDC1;GTDC1;GTDC1;LOC101928386	Body;Body;Body;Body;Body;Body;Body		-1.19374	-2.16298	-6.96903	2.65093e-08	3.75002e-05
cg10461218	chr12	124144432	GTF2H3	Body		2.42082	-4.92377	7.10451	1.73728e-08	3.5021e-05
cg09859075	chr9	135931129	GTF3C5;GTF3C5;GTF3C5	Body;Body;Body		-2.19748	-2.73102	-7.37328	7.54426e-09	3.17393e-05
cg05256276	chr2	189260073	GULP1	5'UTR		-2.17331	-3.59692	-8.12168	7.65856e-10	2.31815e-05
cg21506790	chr11	5277210	HBG2	TSS1500		-2.44634	-4.08109	-6.90592	3.22919e-08	3.96523e-05
cg21644628	chr16	50099438	HEATR3	TSS1500		-1.3305	-2.09769	-6.86242	3.70013e-08	4.08996e-05
cg23309159	chr10	96309421	HELLS	Body		-1.41454	-2.91509	-6.9975	2.42544e-08	3.73705e-05
cg24750887	chr4	89534723	HERC3	Body		-1.45226	-3.25294	-6.74155	5.40499e-08	4.39786e-05
cg15216167	chr15	72658206	HEXA	Body		-1.3985	-4.7768	-6.81355	4.31231e-08	4.23826e-05
cg17668848	chr3	108029973	HHLA2;HHLA2;HHLA2;HHLA2;HHLA2	TSS1500;5'UTR;5'UTR;5'UTR;5'UTR		-1.96151	-3.55948	-6.90235	3.26548e-08	4.00394e-05
cg21072687	chr14	62161200	HIF1A-AS1;HIF1A;HIF1A	Body;TSS1500;TSS1500		-1.94301	-3.45369	-6.97813	2.96496e-08	3.89068e-05
cg18319024	chr1	185908437	HMCN1	Body		-1.3817	-4.5638	-7.46219	5.7327e-09	3.17393e-05
cg23401436	chr7	26230758	HNRNPA2B1;HNRNPA2B1	3'UTR;3'UTR		-1.92577	-2.63192	-7.40475	6.84489e-09	3.17393e-05
cg16900347	chr15	83525901	HOMER2;HOMER2	Body;Body		-1.51973	-3.11161	-7.13601	1.57502e-08	3.5021e-05
cg17705549	chr4	57516442	HOPX;HOPX;HOPX;HOPX;HOPX	Body;Body;Body;Body;Body		1.05361	-2.50547	6.71428	5.88801e-08	4.46471e-05
cg25131452	chr1	22351735	HSPC157;HSPC157	Body;TSS1500		-2.21903	-4.7306	-7.0515	2.04937e-08	3.63078e-05
cg04042861	chr2	231989824	HTR2B;PSMD1	TSS200;Body		-1.72227	-2.87884	-6.89049	3.38888e-08	4.01479e-05
cg03353849	chr21	33273208	HUNK	Body		1.5557	-5.39712	8.33951	3.97899e-10	2.31815e-05
cg22252897	chr21	33373888	HUNK	3'UTR		-1.79924	-4.29257	-6.87471	3.56052e-08	4.04246e-05
cg12324242	chr9	21306373	IFNA5	TSS1500		-1.44554	-4.04463	-6.93846	2.91672e-08	3.87575e-05
cg17600563	chr14	76522606	IFT43;IFT43;IFT43;IFT43;IFT43	Body;Body;Body;Body;Body		-1.35089	-2.87218	-6.99779	2.42321e-08	3.73705e-05
cg22453634	chr15	99333718	IGF1R	Body		-2.1492	-3.40032	-6.74298	5.38076e-08	4.39346e-05
cg18208522	chr2	217522258	IGFBP2	Body		-1.71304	-3.84008	-7.57198	4.08829e-09	3.06299e-05
cg03148038	chr2	217526915	IGFBP2	Body		-1.85891	-2.38112	-7.56957	4.11869e-09	3.06299e-05
cg01290568	chr2	113593859	IL1B	5'UTR		-1.91366	-3.00374	-7.44392	6.06511e-09	3.17393e-05
cg24435747	chr1	24514557	IL28RA;IL28RA;IL28RA	TSS1500;TSS1500;TSS1500		-1.72531	-5.53282	-7.33526	8.48588e-09	3.18666e-05
cg15488986	chr1	62505592	INADL	Body		-1.9429	-2.87498	-7.01363	2.30635e-08	3.71014e-05
cg06338751	chr22	31526879	INPP5J;INPP5J;INPP5J;INPP5J;INPP5J;INPP5J	Body;Body;Body;Body;Body;Body		-1.93777	-2.3637	-7.41042	6.72621e-09	3.17393e-05
cg12140867	chr7	155100546	INSIG1;INSIG1;INSIG1	3'UTR;3'UTR;3'UTR		-1.70349	-2.92378	-7.30508	9.31728e-09	3.2176e-05
cg14091473	chr9	103062981	INVS;INVS	3'UTR;3'UTR		-1.67774	-3.04891	-7.28134	1.00287e-08	3.23315e-05
cg07721027	chr6	33696486	IP6K3;IP6K3	Body;Body		-1.84575	-3.60238	-6.77197	4.9129e-08	4.3226e-05
cg00339217	chr7	16438075	ISPD;ISPD	Body;Body		-1.37097	-3.895	-7.1096	1.70999e-08	3.5021e-05
cg01319849	chr2	173332218	ITGA6;ITGA6;ITGA6;ITGA6	ExonBnd;ExonBnd;Body;Body		-1.28759	-3.90213	-6.72818	5.6367e-08	4.43244e-05
cg10094191	chr1	160855148	ITLN1	TSS200		-1.59409	-3.43807	-7.41353	6.66176e-09	3.17393e-05
cg10665789	chr1	226921868	ITPKB	Body		-1.29281	-2.65427	-6.91321	3.15642e-08	3.93744e-05
cg17437125	chr1	185287484	IVNS1ABP	TSS1500		-1.38723	-1.44458	-6.8565	3.76936e-08	4.11169e-05
cg08009661	chr1	65345839	JAK1	Body		-1.78688	-2.90904	-8.0968	8.25605e-10	2.31815e-05
cg15301881	chr10	133949800	JAKMIP3	Body		-1.48536	-6.08036	-6.85496	3.7876e-08	4.1124e-05
cg21425296	chr3	123967656	KALRN;KALRN	Body;Body		-1.73462	-3.6815	-6.75306	5.21321e-08	4.35885e-05
cg25826143	chr9	696918	KANK1;KANK1;KANK1	Body;Body;Body		-1.62581	-3.46547	-7.09564	1.78597e-08	3.5021e-05
cg02893759	chr1	62785987	KANK4	TSS1500		-2.42982	-3.31407	-7.26688	1.04887e-08	3.26596e-05
cg04721069	chr1	62776972	KANK4	5'UTR		-2.44498	-2.90907	-6.99052	2.4789e-08	3.75002e-05
cg10683292	chr1	62775608	KANK4	5'UTR		-2.17314	-2.90643	-6.89268	3.36572e-08	4.01479e-05
cg12900972	chr17	44117959	KANSL1;KANSL1;KANSL1	Body;Body;Body		-1.99063	-2.94392	-7.43114	6.3093e-09	3.17393e-05
cg25999707	chr10	76784632	KAT6B;KAT6B;KAT6B	Body;Body;Body		-1.8783	-2.55305	-6.84068	3.96085e-08	4.15412e-05
cg23750514	chr11	2790418	KCNQ1;KCNQ1	Body;Body		1.01005	-2.80684	7.33586	8.4702e-09	3.18666e-05
cg18759359	chr11	2700935	KCNQ1;KCNQ1OT1;KCNQ1	Body;Body;Body		-1.45467	-4.13564	-6.87851	3.51835e-08	4.03683e-05
cg10646179	chr5	143647533	KCTD16	Body		-2.66943	-3.53872	-7.06556	1.96144e-08	3.5751e-05
cg26657404	chr16	85684821	KIAA0182;KIAA0182	Body;Body		-2.1822	-3.5711	-7.59548	3.80337e-09	3.06299e-05
cg03347381	chr3	197405929	KIAA0226;KIAA0226	Body;Body		-1.99714	-4.71578	-7.18242	1.36334e-08	3.4462e-05
cg12309482	chr5	175782624	KIAA1191;KIAA1191;KIAA1191;KIAA1191;KIAA1191;KIAA1191;KIAA1191;KIAA1191;KIAA1191;KIAA1191	Body;Body;Body;Body;Body;Body;Body;Body;Body;5'UTR		-1.31628	-4.20717	-6.95307	2.78656e-08	3.81667e-05
cg26964636	chr10	24639300	KIAA1217;KIAA1217;KIAA1217	Body;Body;Body		-2.2689	-3.483	-7.06831	1.94473e-08	3.56773e-05
cg16907110	chr10	24608565	KIAA1217;KIAA1217;KIAA1217;KIAA1217	Body;Body;Body;Body		-1.41412	-4.26946	-7.25558	1.08627e-08	3.26596e-05
cg04571282	chr17	44108753	KIAA1267	3'UTR		-1.73739	-2.82344	-6.76324	5.04934e-08	4.33769e-05
cg04794372	chr3	113773201	KIAA1407	Body		-1.46872	-3.47049	-6.96645	2.6724e-08	3.76523e-05
cg00522726	chr16	29806780	KIF22;KIF22;KIF22	5'UTR;Body;5'UTR		-1.61902	-3.55473	-6.79487	4.57245e-08	4.23826e-05
cg00656420	chr6	43034110	KLC4;KLC4;KLC4;KLC4	Body;Body;Body;Body		-1.80825	-4.05229	-6.93542	2.94463e-08	3.87921e-05
cg16792560	chr15	31625860	KLF13	Body		-1.4763	-2.79469	-7.02478	2.56868e-08	3.75002e-05
cg26819347	chr17	26603588	KRT18P55	Body		-1.9615	-2.70836	-7.30044	9.45217e-09	3.22823e-05
cg11050333	chr12	117923964	KSR2	Body		-1.51116	-4.67316	-7.50793	4.97888e-09	3.10005e-05
cg03935044	chr18	7025474	LAMA1	Body		-1.68295	-4.57356	-7.61301	3.60409e-09	3.06299e-05
cg09580441	chr22	34053370	LARGE;LARGE	Body;Body		-1.23208	-2.46783	-6.72302	5.7287e-08	4.44473e-05
cg19813640	chr22	34121610	LARGE-AS1;LARGE-AS1;LARGE-AS1;LARGE-AS1;LARGE;LARGE	ExonBnd;ExonBnd;Body;Body;Body;Body		-1.8426	-4.89316	-7.39616	7.02901e-09	3.17393e-05
cg14105713	chr5	154179937	LARP1	Body		-1.28227	-5.45882	-7.55436	4.31591e-09	3.06299e-05
cg10188928	chr13	46704836	LCP1	Body		-0.980288	-2.84939	-6.85324	3.80811e-08	4.12286e-05
cg13575612	chr3	156552224	LEKR1	Body		-1.2318	-3.04258	-6.74773	5.30117e-08	4.36971e-05
cg19692743	chr11	63273804	LGALS12;LGALS12;LGALS12;LGALS12;LGALS12;LGALS12	5'UTR;5'UTR;5'UTR;1stExon;1stExon;1stExon		-1.32868	-2.46617	-7.09388	1.7958e-08	3.5021e-05
cg16967296	chr11	27450634	LGR4	Body		-1.42587	-2.50306	-7.17112	1.41208e-08	3.4462e-05
cg21272009	chr11	27401532	LGR4	Body		-1.31674	-2.44121	-7.10838	1.71649e-08	3.5021e-05
cg14536425	chr5	77873366	LHFPL2	5'UTR		-1.35174	-2.99735	-6.74026	5.42697e-08	4.39786e-05
cg11817818	chr6	109072829	LINC00222	TSS200		-2.1785	-2.94194	-7.02572	2.22091e-08	3.70111e-05
cg26157907	chr13	52406378	LINC00282;LINC00282	Body;Body		-0.979436	-3.82572	-7.0204	2.2581e-08	3.71014e-05
cg15179197	chr13	40755231	LINC00332	TSS1500		-1.4836	-2.58313	-7.01783	2.27633e-08	3.71014e-05
cg08905646	chr8	91341181	LINC00534	Body		-1.96971	-2.64482	-6.71252	5.92078e-08	4.46471e-05
cg00093129	chr2	216574866	LINC00607	Body		1.06625	-4.6272	7.02263	2.24248e-08	3.71014e-05
cg25583608	chr6	134817056	LINC01010;LINC01010;LINC01010;LINC01010	Body;Body;Body;Body		-1.40451	-2.83164	-6.77075	4.93173e-08	4.32707e-05
cg26978818	chr4	166644774	LINC01179	Body		-2.0407	-2.2893	-6.9349	2.94933e-08	3.87921e-05
cg23142063	chr7	114726560	LINC01393	Body		-1.81477	-2.86383	-7.85518	1.71836e-09	2.61703e-05
cg02689942	chr7	114753454	LINC01393	Body		-1.79496	-3.23566	-6.82507	4.15945e-08	4.22543e-05
cg20473072	chr15	48106646	LINC01491	Body		-1.8664	-3.43722	-7.03787	2.13834e-08	3.66843e-05
cg06781302	chr9	93229953	LINC01501	Body		-2.00584	-2.82011	-6.7836	4.73692e-08	4.26593e-05
cg17017047	chr7	116238113	LINC01510	Body		-1.20346	-4.52885	-7.09725	1.77703e-08	3.5021e-05
cg10976745	chr4	54356872	LNX1;LNX1	Body;Body		-2.39921	-3.2558	-7.21986	1.21363e-08	3.43712e-05
cg04343927	chr4	1167423	LOC100130872-SPON2;SPON2;SPON2	Body;TSS1500;TSS1500		-2.36778	-3.55186	-7.38588	7.25595e-09	3.17393e-05
cg12712589	chr11	4208101	LOC100506082	TSS1500		-1.50883	-3.48366	-7.31652	8.99283e-09	3.2176e-05
cg26593908	chr12	13136582	LOC100506314;HEBP1	Body;Body		-1.02318	-2.3578	-6.72836	5.63339e-08	4.43244e-05
cg01522891	chr1	2507161	LOC100996583	Body		-1.66906	-2.89808	-7.53061	4.64314e-09	3.0697e-05
cg27344515	chr8	125259814	LOC101927588	TSS200		-2.04059	-3.9592	-8.10039	8.16706e-10	2.31815e-05
cg17660663	chr9	88743973	LOC101927623	Body		-1.95838	-3.38691	-6.85988	3.72976e-08	4.10133e-05
cg07483066	chr6	114602889	LOC101927768	Body		-1.16218	-3.49839	-6.83765	3.99864e-08	4.16708e-05
cg24126903	chr11	106119905	LOC101928535	TSS1500		-1.91901	-3.22845	-6.77628	4.84698e-08	4.308e-05
cg14357164	chr10	20002879	LOC101928834;MALRD1	Body;Body		0.84145	-3.9895	6.76862	4.96476e-08	4.33769e-05
cg03567846	chr8	24406616	LOC101929294	TSS1500		-1.94422	-3.3133	-6.74693	5.31451e-08	4.36971e-05
cg18504198	chr6	44022928	LOC101929705	Body		1.16398	-2.63215	7.12064	1.6522e-08	3.5021e-05
cg26403608	chr17	2319719	LOC284009;METT10D	TSS1500;3'UTR		-0.887864	-5.02009	-6.80031	4.49515e-08	4.23826e-05
cg18519109	chr4	184423865	LOC389247	Body		-1.88075	-3.15626	-6.95734	2.74956e-08	3.80326e-05
cg13088038	chr2	113923196	LOC440839	Body		-2.03087	-2.9648	-6.79261	4.60493e-08	4.23826e-05
cg22114981	chr12	93415181	LOC643339	Body		-1.77121	-3.46014	-7.34771	8.16526e-09	3.18666e-05
cg17056089	chr1	104112143	LOC648740;AMY2B	Body;5'UTR		-1.89593	-2.46012	-8.37484	3.5799e-10	2.31815e-05
cg16900618	chr1	104113039	LOC648740;AMY2B	Body;5'UTR		-1.98443	-4.24126	-7.60764	3.66402e-09	3.06299e-05
cg11391462	chr1	104113061	LOC648740;AMY2B	Body;5'UTR		-2.4837	-3.14204	-6.73354	5.54254e-08	4.43157e-05
cg09153895	chr17	58179869	LOC653653	Body		-1.22347	-4.06389	-6.73643	5.4925e-08	4.41254e-05
cg01058454	chr2	39774748	LOC728730	Body		-2.55352	-2.58157	-7.15137	1.50151e-08	3.49516e-05
cg03317172	chr9	113757920	LPAR1;LPAR1	5'UTR;5'UTR		-2.24076	-3.32043	-7.30451	9.33378e-09	3.2176e-05
cg22510161	chr1	85300095	LPAR3	Body		-2.23839	-3.63459	-7.50576	5.01237e-09	3.10005e-05
cg21620969	chr11	802895	LRDD;LRDD;LRDD	Body;Body;Body		-2.03583	-3.43285	-6.97725	2.5838e-08	3.75002e-05
cg06018748	chr12	59315217	LRIG3	TSS1500		-1.56445	-3.44226	-6.72898	5.62249e-08	4.43244e-05
cg13576948	chr4	110784900	LRIT3	Body		-2.04662	-3.93802	-7.40573	6.82421e-09	3.17393e-05
cg22257487	chr4	110772522	LRIT3;LRIT3	5'UTR;1stExon		-2.38142	-2.78127	-8.0387	9.8418e-10	2.31815e-05
cg23842870	chr12	25204649	LRMP	TSS1500		-1.64269	-3.75194	-6.80414	4.44141e-08	4.23826e-05
cg16987738	chr1	70488931	LRRC7	Body		-0.77289	-2.85085	-6.82942	4.10313e-08	4.20812e-05
cg01778904	chr12	40633086	LRRK2	Body		-1.9924	-2.93578	-7.25698	1.08158e-08	3.26596e-05
cg13652008	chr2	33359356	LTBP1;LTBP1;LTBP1;LTBP1;LTBP1	Body;TSS1500;TSS1500;TSS1500;TSS1500		-1.41975	-2.90676	-6.94411	2.86571e-08	3.83218e-05
cg22512093	chr2	149974437	LYPD6B	5'UTR		-2.36963	-3.18585	-7.03045	2.18844e-08	3.66843e-05
cg22782142	chrX	26233389	MAGEB5	TSS1500		-1.31905	-4.58953	-7.24594	1.11927e-08	3.2918e-05
cg14361132	chr2	210288244	MAP2	TSS1500		-1.42737	-3.27437	-6.88226	3.47736e-08	4.0325e-05
cg04362800	chr6	149732642	MAP3K7IP2	3'UTR		-1.41827	-3.54223	-6.79607	4.55518e-08	4.23826e-05
cg07446885	chr5	162929676	MAT2B	TSS1500		-1.54931	-3.6953	-6.93783	2.92249e-08	3.8773e-05
cg10499126	chr2	47137142	MCFD2;MCFD2;MCFD2;MCFD2;MCFD2;MCFD2;MCFD2	Body;5'UTR;5'UTR;5'UTR;5'UTR;5'UTR;5'UTR		-0.973348	-2.01628	-7.04566	2.08702e-08	3.63224e-05
cg13757935	chr5	94051969	MCTP1;MCTP1;MCTP1	Body;Body;Body		-2.29745	-3.4306	-7.34463	8.24345e-09	3.18666e-05
cg13779243	chr3	168840423	MECOM;MECOM;MECOM;MECOM;MECOM;MECOM;MECOM	Body;Body;Body;Body;Body;Body;Body		-1.7368	-3.63696	-6.87561	3.55047e-08	4.04116e-05
cg15431137	chr15	66476163	MEGF11	5'UTR		-1.32534	-3.65619	-7.03031	2.18937e-08	3.66843e-05
cg12144509	chr12	86444800	MGAT4C	5'UTR		-2.06871	-3.99447	-6.97861	2.57283e-08	3.75002e-05
cg27112081	chr10	131342589	MGMT	Body		-1.53712	-2.39882	-6.84199	3.94464e-08	4.15393e-05
cg02533285	chr10	131299974	MGMT	Body		-1.29167	-3.28829	-6.80895	4.37496e-08	4.23826e-05
cg26866842	chr22	27120372	MIATNB	Body		-1.11268	-3.05033	-6.72308	5.72763e-08	4.44473e-05
cg05446475	chr2	56238882	MIR217HG	Body		-1.8779	-3.09829	-7.16828	1.4246e-08	3.45112e-05
cg16321483	chr2	134883622	MIR3679	TSS1500		-1.72447	-2.86442	-6.86977	3.61599e-08	4.06311e-05
cg20650194	chr1	235752331	MIR5096;GNG4;GNG4;GNG4	Body;5'UTR;5'UTR;5'UTR		1.04671	-3.00984	7.51983	4.79976e-09	3.10005e-05
cg07897389	chr1	186385053	MIR548F1;C1orf27;C1orf27;C1orf27	Body;Body;Body;Body		-2.37112	-2.88218	-7.2857	9.89399e-09	3.23315e-05
cg27164575	chr11	94199768	MIR548L;MRE11A;MRE11A	TSS200;Body;Body		-2.01994	-2.07752	-6.99067	2.47768e-08	3.75002e-05
cg22328598	chr16	56937393	MIR6863;SLC12A3;SLC12A3;SLC12A3	TSS1500;Body;Body;Body		-1.76627	-4.0918	-8.31337	4.30302e-10	2.31815e-05
cg01440934	chr1	47051752	MKNK1;MKNK1;MKNK1;MKNK1;MKNK1	Body;Body;Body;Body;Body		-2.06459	-3.59123	-7.98089	1.17263e-09	2.31815e-05
cg07698125	chr1	47052107	MKNK1;MKNK1;MKNK1;MKNK1;MKNK1	Body;Body;Body;Body;Body		-2.24452	-3.24318	-7.33275	8.55219e-09	3.18666e-05
cg05581469	chr12	49413435	MLL2;PRKAG1;PRKAG1	3'UTR;TSS1500;TSS1500		-1.73708	-2.19286	-6.78619	4.69859e-08	4.25418e-05
cg09896814	chr12	122617664	MLXIP	Body		-1.63849	-3.62028	-7.09293	1.80111e-08	3.5021e-05
cg19674737	chr10	28491917	MPP7	Body		-1.64674	-3.39205	-6.85879	4.28272e-08	4.23826e-05
cg05583053	chr16	15488936	MPV17L;MPV17L	TSS1500;TSS1500		-1.5878	-3.31403	-6.81517	4.29048e-08	4.23826e-05
cg26215343	chr3	138114917	MRAS;MRAS;MRAS;MRAS;MRAS;MRAS	5'UTR;5'UTR;5'UTR;Body;Body;Body		-1.37337	-3.09787	-6.98705	2.50589e-08	3.75002e-05
cg20470015	chr5	71591661	MRPS27;MRPS27;MRPS27	Body;Body;Body		-1.7757	-2.78102	-6.89122	3.38122e-08	4.01479e-05
cg17882919	chr8	72755184	MSC-AS1;MSC;MSC-AS1	TSS1500;Body;TSS200		-2.01906	-3.9797	-7.28644	9.87143e-09	3.23315e-05
cg07355157	chr10	23385780	MSRB2	Body		-1.19151	-2.50722	-7.33969	8.37037e-09	3.18666e-05
cg01116259	chr1	26157043	MTFR1L;MTFR1L;MTFR1L;MTFR1L	Body;Body;Body;3'UTR		-2.24873	-3.72193	-6.96015	2.72556e-08	3.79316e-05
cg01845055	chr5	32308640	MTMR12;MTMR12;MTMR12	Body;Body;Body		-1.41338	-1.86454	-6.88568	3.94176e-08	4.15393e-05
cg06835050	chr13	25836242	MTMR6	Body		-2.29184	-2.6367	-7.09231	1.80459e-08	3.5021e-05
cg14559634	chr8	17538007	MTUS1;MTUS1;MTUS1;MTUS1;MTUS1	Body;Body;Body;Body;Body		-1.29843	-2.56717	-6.71927	5.79647e-08	4.45782e-05
cg04357256	chr1	155177929	MTX1;MTX1;THBS3;THBS3;THBS3;THBS3	TSS1500;TSS1500;TSS200;TSS200;TSS200;TSS200		-1.66404	-5.20088	-6.91094	3.17883e-08	3.93744e-05
cg15628955	chr10	112009083	MXI1;MXI1;MXI1	Body;Body;Body		-2.18829	-3.21291	-7.72036	2.5935e-09	2.85774e-05
cg12448072	chr12	101995070	MYBPC1;MYBPC1;MYBPC1;MYBPC1;MYBPC1;MYBPC1;MYBPC1;MYBPC1;MYBPC1;MYBPC1	Body;Body;Body;Body;Body;Body;Body;Body;Body;Body		-2.11305	-2.70502	-6.93676	2.93223e-08	3.87921e-05
cg11331056	chr17	27439848	MYO18A;MYO18A	Body;Body		-1.27964	-2.86008	-7.26454	1.05648e-08	3.26596e-05
cg12634606	chr17	1367778	MYO1C;MYO1C;MYO1C	3'UTR;3'UTR;3'UTR		-2.07075	-3.64335	-6.85484	3.78907e-08	4.1124e-05
cg06488371	chr1	24392896	MYOM3	Body		-2.42975	-3.0265	-7.69397	2.81174e-09	2.91393e-05
cg23979470	chr1	24410469	MYOM3	Body		-2.10745	-3.0644	-6.89444	3.34727e-08	4.01282e-05
cg07259880	chr1	24428942	MYOM3	Body		-1.30966	-1.91059	-6.78503	4.71574e-08	4.26512e-05
cg10654066	chr1	24393149	MYOM3	Body		-2.18378	-2.95443	-6.73299	5.55218e-08	4.43244e-05
cg03587917	chr1	24392886	MYOM3	Body		-2.07616	-3.56023	-6.72871	5.62718e-08	4.43244e-05
cg27382666	chr4	120056287	MYOZ2	TSS1500		-1.56093	-3.68615	-7.18804	1.33972e-08	3.4462e-05
cg00361399	chr3	40232987	MYRIP;MYRIP;MYRIP;MYRIP;MYRIP;MYRIP;EIF1B-AS1	Body;Body;Body;Body;Body;Body;Body		-1.3698	-3.77214	-7.01593	2.28986e-08	3.71014e-05
cg09770562	chr3	40227291	MYRIP;MYRIP;MYRIP;MYRIP;MYRIP;MYRIP;EIF1B-AS1	Body;Body;Body;Body;Body;Body;Body		-2.31193	-4.62886	-6.98512	2.52105e-08	3.75002e-05
cg15649327	chr1	59166369	MYSM1	TSS1500		-1.86631	-3.29256	-6.73495	5.51809e-08	4.42199e-05
cg19618143	chr5	36220907	NADK2;NADK2;NADK2;NADK2	Body;Body;Body;Body		-1.65529	-2.92357	-7.11151	1.69983e-08	3.5021e-05
cg09528218	chr20	46239427	NCOA3;NCOA3;NCOA3;NCOA3	5'UTR;5'UTR;5'UTR;5'UTR		-2.45437	-2.69379	-7.06387	1.97182e-08	3.5751e-05
cg22700848	chr12	124990942	NCOR2;NCOR2	5'UTR;5'UTR		-2.474	-4.00041	-7.28557	9.8981e-09	3.23315e-05
cg11601197	chr12	124812999	NCOR2;NCOR2	Body;Body		-1.79115	-2.82317	-6.72176	5.75141e-08	4.4505e-05
cg05727165	chr14	92585714	NDUFB1	Body		-1.80045	-2.7464	-6.74232	5.39194e-08	4.39471e-05
cg09062970	chr11	67373652	NDUFV1;NDUFV1	TSS1500;TSS1500		-1.37185	-4.15614	-6.76263	5.05898e-08	4.33769e-05
cg01558594	chr1	198176505	NEK7	5'UTR		-1.14289	-3.32517	-7.07353	1.91334e-08	3.55761e-05
cg24162051	chr20	50007778	NFATC2;NFATC2;NFATC2	3'UTR;3'UTR;3'UTR		-2.41173	-4.02855	-7.1708	1.4135e-08	3.4462e-05
cg10823595	chr20	50004243	NFATC2;NFATC2;NFATC2;NFATC2;NFATC2;NFATC2;NFATC2;NFATC2	3'UTR;3'UTR;3'UTR;3'UTR;3'UTR;3'UTR;3'UTR;3'UTR		-2.71443	-2.32865	-6.8771	3.53395e-08	4.04016e-05
cg19368394	chr1	61843430	NFIA;NFIA;NFIA;NFIA	Body;Body;Body;Body		-1.27248	-2.90484	-6.72419	5.70761e-08	4.44211e-05
cg12109838	chr4	103996978	NHEDC2	5'UTR		-1.97118	-4.52043	-9.04481	6.32941e-11	1.64186e-05
cg12535551	chr14	51226755	NIN;NIN;NIN;NIN	Body;Body;Body;Body		-2.30546	-2.93368	-6.953	2.78714e-08	3.81667e-05
cg11324184	chr4	139964223	NOCT;NOCT	ExonBnd;Body		-0.910998	-2.14147	-6.81098	4.34721e-08	4.23826e-05
cg19986909	chr2	101541471	NPAS2	Body		-2.71522	-3.67846	-6.96218	2.70831e-08	3.78508e-05
cg26281470	chr2	101541592	NPAS2;NPAS2	ExonBnd;Body		-2.18369	-4.21641	-6.78401	4.73086e-08	4.26593e-05
cg25537669	chr19	36335320	NPHS1	Body		-1.19097	-3.08095	-6.71646	5.84789e-08	4.46471e-05
cg00993130	chr3	15075806	NR2C2;NR2C2	Body;Body		-1.26911	-2.20934	-6.71327	5.90677e-08	4.46471e-05
cg03018496	chr15	96868989	NR2F2	TSS200		-1.18996	-4.23496	-7.04519	2.09005e-08	3.63224e-05
cg27219840	chr15	96702449	NR2F2-AS1	Body		-1.69367	-3.44443	-7.37485	7.50765e-09	3.17393e-05
cg10993059	chr4	149123062	NR3C2;NR3C2	Body;Body		-2.4541	-2.88818	-6.95174	2.79813e-08	3.81667e-05
cg11219485	chr1	200116537	NR5A2;NR5A2	Body;Body		-1.3224	-2.58118	-6.81115	4.34488e-08	4.23826e-05
cg05359652	chr1	200112638	NR5A2;NR5A2;NR5A2	Body;Body;Body		-2.53632	-2.91586	-7.30759	9.24531e-09	3.2176e-05
cg05211942	chr1	200112467	NR5A2;NR5A2;NR5A2	Body;Body;Body		-1.8489	-3.03134	-7.16663	1.43193e-08	3.45112e-05
cg10165378	chr1	200118495	NR5A2;NR5A2;NR5A2	Body;Body;Body		-1.46368	-2.24906	-7.03541	2.15484e-08	3.66843e-05
cg10314788	chr7	107933976	NRCAM;NRCAM;NRCAM;NRCAM	5'UTR;5'UTR;5'UTR;5'UTR		-1.49315	-3.26322	-7.80755	1.98695e-09	2.61703e-05
cg15342346	chr7	107903977	NRCAM;NRCAM;NRCAM;NRCAM	5'UTR;5'UTR;5'UTR;5'UTR		-2.45168	-3.22688	-7.43341	6.26518e-09	3.17393e-05
cg20351668	chr2	206628737	NRP2;NRP2;NRP2;NRP2;NRP2	Body;Body;Body;Body;Body		1.99671	-4.42887	7.41661	6.5988e-09	3.17393e-05
cg12909892	chr20	1443660	NSFL1C;NSFL1C;NSFL1C;NSFL1C	Body;Body;Body;Body		-1.74954	-2.34207	-7.38295	7.32199e-09	3.17393e-05
cg10183290	chr17	8956366	NTN1	Body		-1.4873	-2.63927	-6.72778	5.64375e-08	4.43244e-05
cg01944288	chr9	135036217	NTNG2	TSS1500		-1.4439	-4.30988	-6.81334	4.31523e-08	4.23826e-05
cg24007886	chr12	56622933	OBFC2B;SLC39A5	Body;TSS1500		-1.98306	-3.69667	-7.06181	1.9845e-08	3.5751e-05
cg17395738	chr11	78534297	ODZ4	Body		-1.66515	-2.75638	-6.86921	3.62234e-08	4.06311e-05
cg20635266	chr2	175031165	OLA1;OLA1	Body;5'UTR		-1.92973	-2.28998	-7.47877	5.44711e-09	3.17393e-05
cg20408707	chr6	29431410	OR2H1	3'UTR		-1.83817	-3.93977	-6.77512	4.86455e-08	4.3151e-05
cg00468565	chr1	52855018	ORC1;ORC1;ORC1	Body;Body;Body		-2.78966	-3.16943	-6.79156	4.62007e-08	4.23826e-05
cg05832593	chr5	76925380	OTP	3'UTR		-2.20887	-4.40127	-8.18707	6.28835e-10	2.31815e-05
cg02263704	chr17	3593951	P2RX5-TAX1BP3;P2RX5;P2RX5;P2RX5;P2RX5	Body;Body;Body;Body;Body		-1.43643	-2.75589	-7.03163	2.18038e-08	3.66843e-05
cg06568848	chr8	81942809	PAG1	5'UTR		-1.73503	-1.3614	-7.32249	8.82813e-09	3.2007e-05
cg06526326	chr12	56724544	PAN2;PAN2;PAN2	Body;Body;Body		-2.23659	-3.04342	-6.74927	5.27556e-08	4.36971e-05
cg20598530	chr9	118914597	PAPPA	TSS1500		-1.32869	-3.41274	-6.79793	4.5287e-08	4.23826e-05
cg04563262	chr4	108570240	PAPSS1	Body		-1.64575	-2.69169	-7.50073	5.09065e-09	3.12548e-05
cg13518121	chr11	12434385	PARVA	Body		-1.63566	-1.7771	-6.89988	3.29075e-08	4.00619e-05
cg01863693	chr10	70052203	PBLD;PBLD	Body;Body		-2.04638	-4.3552	-6.77698	4.83626e-08	4.308e-05
cg19622138	chr13	101169858	PCCA;PCCA	Body;Body		-1.79438	-4.24896	-6.76788	4.97632e-08	4.33769e-05
cg26904823	chr5	95769305	PCSK1;PCSK1;LOC101929710	TSS1500;TSS1500;Body		-1.71296	-5.16683	-7.12996	1.60496e-08	3.5021e-05
cg13159372	chr2	178835425	PDE11A;PDE11A	Body;Body		-2.50796	-3.3886	-6.88865	3.40851e-08	4.01542e-05
cg00118229	chr21	44088420	PDE9A;PDE9A;PDE9A;PDE9A;PDE9A;PDE9A;PDE9A;PDE9A;PDE9A;PDE9A;PDE9A;PDE9A;PDE9A;PDE9A;PDE9A;PDE9A;PDE9A;PDE9A;PDE9A;PDE9A	Body;Body;5'UTR;Body;Body;Body;5'UTR;5'UTR;Body;Body;5'UTR;5'UTR;5'UTR;Body;5'UTR;Body;Body;Body;Body;Body		1.43041	-3.31688	7.34765	8.16673e-09	3.18666e-05
cg02505042	chr7	537175	PDGFA;PDGFA	3'UTR;3'UTR		-1.10275	-2.56036	-6.71208	5.92893e-08	4.46471e-05
cg26048667	chr4	157868258	PDGFC;PDGFC	Body;Body		-1.78582	-3.59353	-6.95119	2.80299e-08	3.81667e-05
cg05972538	chr10	97036427	PDLIM1	Body		-1.95465	-3.0664	-6.82674	4.13773e-08	4.21354e-05
cg11380435	chr10	97039359	PDLIM1	Body		-2.54491	-2.8708	-6.75986	5.10308e-08	4.35695e-05
cg03671777	chr16	21996342	PDZD9;PDZD9	Body;Body		-1.30997	-2.8743	-6.83371	4.04834e-08	4.18316e-05
cg05327840	chr14	56690625	PELI2	Body		-1.96375	-2.71078	-6.80085	4.48745e-08	4.23826e-05
cg23463008	chr3	179598680	PEX5L	Body		-2.05598	-3.01661	-7.45392	5.88088e-09	3.17393e-05
cg15226608	chr3	179543581	PEX5L	Body		-2.20172	-3.8523	-6.84429	3.91629e-08	4.15393e-05
cg22658419	chr3	179690942	PEX5L;PEX5L;PEX5L;PEX5L;PEX5L;PEX5L;PEX5L;PEX5L	5'UTR;5'UTR;5'UTR;Body;Body;Body;Body;Body		-1.5952	-3.3701	-6.83216	4.06801e-08	4.18835e-05
cg05453566	chr3	179571166	PEX5L;PEX5L;PEX5L;PEX5L;PEX5L;PEX5L;PEX5L;PEX5L	Body;Body;Body;Body;Body;Body;Body;Body		-1.99876	-4.31572	-6.78911	4.6558e-08	4.23826e-05
cg24313303	chr1	27113219	PIGV	TSS1500		-1.87209	-2.28188	-7.08657	1.83713e-08	3.51782e-05
cg08621874	chr2	209198208	PIKFYVE;PIKFYVE	ExonBnd;Body		-2.2202	-3.76118	-6.84195	4.5112e-08	4.23826e-05
cg25935979	chr11	94307552	PIWIL4	Body		-1.56136	-3.2303	-6.97969	2.56416e-08	3.75002e-05
cg24373619	chr10	96059372	PLCE1;PLCE1;PLCE1	Body;Body;Body		-1.87286	-4.18764	-7.21177	1.24451e-08	3.4462e-05
cg17201590	chr10	115530617	PLEKHS1;PLEKHS1;PLEKHS1;PLEKHS1	Body;Body;Body;Body		-1.66946	-4.54706	-6.72803	5.63927e-08	4.43244e-05
cg04576048	chr1	205797593	PM20D1	3'UTR		-1.20666	-2.79254	-6.77386	4.88385e-08	4.3151e-05
cg09399515	chr6	160237414	PNLDC1;PNLDC1	Body;Body		-1.55934	-2.99861	-7.2969	9.5565e-09	3.22823e-05
cg12129309	chr11	820682	PNPLA2	Body		1.08855	-3.80502	7.27876	1.01092e-08	3.23315e-05
cg23060965	chr8	42206026	POLB	Body		-1.32063	-1.6212	-6.72892	5.62359e-08	4.43244e-05
cg14192573	chr2	86281401	POLR1A	Body		-1.98208	-2.8756	-7.17369	1.40082e-08	3.4462e-05
cg02737379	chr3	119379530	POPDC2	TSS200		-1.60765	-2.66095	-7.07238	1.92021e-08	3.55761e-05
cg16243606	chr1	57018645	PPAP2B;PPAP2B	Body;Body		-1.39752	-2.69323	-6.80666	4.40646e-08	4.23826e-05
cg19692604	chr1	204373163	PPP1R15B	3'UTR		-1.1639	-2.87473	-6.79488	4.57224e-08	4.23826e-05
cg16840192	chr9	127933458	PPP6C;PPP6C;PPP6C;PPP6C;PPP6C;PPP6C	ExonBnd;ExonBnd;ExonBnd;Body;Body;Body		-1.64037	-2.37412	-7.38052	7.37728e-09	3.17393e-05
cg25865597	chr1	3175177	PRDM16;PRDM16	Body;Body		-1.73735	-3.65292	-7.19714	1.30237e-08	3.4462e-05
cg21475097	chr1	3164642	PRDM16;PRDM16	Body;Body		-1.93194	-4.4053	-6.72642	5.66781e-08	4.44211e-05
cg04578183	chr7	151310010	PRKAG2;PRKAG2;PRKAG2;PRKAG2;PRKAG2	Body;Body;Body;Body;Body		-1.45401	-2.96113	-6.92876	3.0065e-08	3.89626e-05
cg11365244	chr2	46006347	PRKCE	Body		-1.51307	-2.64113	-7.04012	2.12335e-08	3.66843e-05
cg01264399	chr2	46048119	PRKCE	Body		-2.20732	-2.36711	-6.71412	5.891e-08	4.46471e-05
cg26157600	chr14	61791949	PRKCH	Body		-1.53611	-1.64714	-7.66047	3.70437e-09	3.06299e-05
cg16267958	chr10	53081987	PRKG1;PRKG1	Body;Body		-1.6552	-3.74377	-6.8658	3.66118e-08	4.08427e-05
cg23810352	chr11	76071097	PRKRIR;PRKRIR	Body;Body		-1.83292	-2.65412	-7.26682	1.04904e-08	3.26596e-05
cg00926660	chr1	214112813	PROX1-AS1	Body		-2.0226	-2.63341	-6.80619	4.41301e-08	4.23826e-05
cg13417335	chr10	13632999	PRPF18	Body		-0.965144	-3.24431	-6.74831	5.29157e-08	4.36971e-05
cg09640691	chr9	80938901	PSAT1;PSAT1	Body;Body		-2.12849	-3.62295	-7.33729	8.43279e-09	3.18666e-05
cg06096336	chr2	231989800	PSMD1;HTR2B;HTR2B	Body;1stExon;5'UTR		-1.23453	-2.05058	-6.96157	2.71349e-08	3.78508e-05
cg12703269	chr15	77286232	PSTPIP1	TSS1500		-2.31436	-2.14086	-7.31007	9.17432e-09	3.2176e-05
cg16308229	chr1	32381337	PTP4A2;PTP4A2	Body;Body		-1.90239	-2.86089	-7.11934	1.65892e-08	3.5021e-05
cg27382910	chr10	129807539	PTPRE	5'UTR		1.55545	-4.99276	6.9621	2.70897e-08	3.78508e-05
cg05384610	chr3	140958438	PXYLP1;PXYLP1;PXYLP1	5'UTR;5'UTR;5'UTR		-1.87569	-3.74787	-8.03406	9.98095e-10	2.31815e-05
cg04599456	chr14	68679029	RAD51B;RAD51B;RAD51B	Body;Body;Body		-2.06575	-2.36595	-7.42142	6.50153e-09	3.17393e-05
cg15023940	chr14	68832143	RAD51B;RAD51B;RAD51B	Body;Body;Body		-1.28291	-1.53047	-6.93018	2.99321e-08	3.89235e-05
cg25590724	chr14	68799979	RAD51B;RAD51B;RAD51B	Body;Body;Body		-0.992303	-3.37619	-6.9283	3.0109e-08	3.89626e-05
cg06692252	chr14	68571459	RAD51B;RAD51B;RAD51B	Body;Body;Body		-2.12396	-3.20205	-6.84565	3.89966e-08	4.14621e-05
cg07237520	chr14	68633333	RAD51B;RAD51B;RAD51B	Body;Body;Body		-1.60876	-2.79485	-6.80275	4.46083e-08	4.23826e-05
cg14642303	chr20	20672663	RALGAPA2	Body		-1.14199	-1.95771	-7.2498	1.10593e-08	3.28706e-05
cg14764953	chr7	22342776	RAPGEF5	Body		-1.32341	-1.8158	-6.83765	3.99871e-08	4.16708e-05
cg13937905	chr12	53612551	RARG;RARG	Body;Body		-2.79524	-3.46436	-6.76753	4.98181e-08	4.33769e-05
cg19583934	chr13	114853252	RASA3	Body		-1.6198	-2.65786	-8.0464	9.61511e-10	2.31815e-05
cg22892489	chr15	38857738	RASGRP1;RASGRP1;RASGRP1	TSS1500;TSS1500;TSS1500		-1.38101	-3.52731	-6.97198	2.62666e-08	3.75002e-05
cg09394127	chr2	33710870	RASGRP3;RASGRP3	5'UTR;5'UTR		-1.69953	-3.08167	-6.88586	3.43839e-08	4.02235e-05
cg22831238	chr12	65076073	RASSF3	Body		-1.59895	-2.78693	-6.86774	3.63904e-08	4.07037e-05
cg10640231	chr7	155498062	RBM33	Body		-1.48318	-2.69849	-6.94419	2.86496e-08	3.83218e-05
cg17592968	chr2	161133255	RBMS1;RBMS1	Body;Body		-1.91153	-3.15684	-7.20364	1.27634e-08	3.4462e-05
cg03667344	chr2	161303674	RBMS1;RBMS1	Body;Body		-1.6472	-2.64783	-7.14438	1.53451e-08	3.49516e-05
cg02766207	chr3	139173779	RBP2	Body		-1.52707	-3.85858	-7.098	1.77288e-08	3.5021e-05
cg26751645	chr20	43945364	RBPJL	Body		-3.73713	-4.54763	-6.88384	3.46021e-08	4.03115e-05
cg27342801	chr2	79387273	REG3A;REG3A;REG3A	TSS1500;TSS1500;TSS1500		-1.99646	-3.57122	-6.80377	4.44656e-08	4.23826e-05
cg02990092	chr2	79252125	REG3G;REG3G;REG3G	TSS1500;TSS1500;TSS1500		-2.42653	-4.08819	-6.79361	4.59054e-08	4.23826e-05
cg01231611	chr1	120354235	REG4;REG4;REG4	TSS200;TSS200;TSS200		-1.81558	-3.72051	-6.77788	4.82265e-08	4.308e-05
cg13446918	chr1	8599482	RERE;RERE	Body;Body		-0.728546	-2.64972	-7.12181	1.6462e-08	3.5021e-05
cg12422199	chr3	101284166	RG9MTD1	Body		-1.47896	-3.64919	-7.2184	1.21914e-08	3.43778e-05
cg07340564	chr17	74493343	RHBDF2	5'UTR		-1.79764	-2.18656	-7.29859	9.50662e-09	3.22823e-05
cg01779732	chr15	90015521	RHCG	3'UTR		-2.29964	-4.10807	-6.90119	3.27734e-08	4.00619e-05
cg03614854	chr15	90021315	RHCG;RHCG	Body;Body		-1.5805	-2.75949	-6.98314	2.53665e-08	3.75002e-05
cg19413619	chr2	86852478	RNF103;RNF103;RNF103;RNF103-CHMP3	TSS1500;TSS1500;TSS1500;5'UTR		-1.96865	-0.777494	-6.75172	5.23519e-08	4.36635e-05
cg01629784	chr17	29313734	RNF135;RNF135;RNF135	Body;Body;Body		-1.86197	-3.2462	-8.03186	1.00477e-09	2.31815e-05
cg11236008	chr2	7133766	RNF144A	5'UTR		-2.06469	-2.94546	-6.84675	3.88628e-08	4.14621e-05
cg15801020	chr6	18391480	RNF144B	5'UTR		-1.7321	-2.45398	-6.80111	4.48379e-08	4.23826e-05
cg21231302	chr9	140116093	RNF208	TSS1500		-1.90456	-3.20571	-7.10667	1.99766e-08	3.5751e-05
cg00268953	chr4	1107227	RNF212;RNF212;RNF212	1stExon;1stExon;1stExon		-2.45479	-4.82681	-7.02203	2.59048e-08	3.75002e-05
cg16684029	chr4	1107267	RNF212;RNF212;RNF212;RNF212;RNF212;RNF212	1stExon;1stExon;1stExon;5'UTR;5'UTR;5'UTR		-3.01394	-4.1716	-7.83431	1.83123e-09	2.61703e-05
cg13932271	chr1	201962274	RNPEP	Body		-1.08889	-2.00705	-7.09499	1.78956e-08	3.5021e-05
cg00537344	chr1	201750284	RNU6-79P;NAV1;IPO9-AS1;NAV1	Body;Body;Body;Body		1.36802	-2.28171	6.79627	4.55236e-08	4.23826e-05
cg15798716	chr1	64339687	ROR1;ROR1	Body;Body		-1.84805	-1.38572	-7.11345	1.68957e-08	3.5021e-05
cg19267457	chr1	64394702	ROR1;ROR1	Body;Body		1.35473	-4.99751	7.08531	1.84437e-08	3.51782e-05
cg02404349	chr15	60862256	RORA;RORA;RORA;RORA	Body;Body;Body;Body		-1.2795	-2.39617	-6.99804	2.42131e-08	3.73705e-05
cg22082379	chr15	41814073	RPAP1;RPAP1	ExonBnd;Body		-1.60861	-3.82609	-7.53599	4.56686e-09	3.0697e-05
cg13186878	chr17	78695980	RPTOR;RPTOR	Body;Body		-1.40344	-1.82977	-6.86183	4.24274e-08	4.23826e-05
cg08055087	chr6	7107129	RREB1;RREB1;RREB1;RREB1	TSS1500;TSS1500;TSS1500;TSS1500		-2.02325	-3.24576	-6.75728	5.1446e-08	4.35695e-05
cg01065103	chr10	16639860	RSU1;RSU1	Body;Body		1.55085	-3.49792	7.00613	2.36095e-08	3.71569e-05
cg02012806	chr15	76806962	SCAPER;SCAPER	Body;Body		-1.34305	-4.23118	-6.92408	3.05084e-08	3.90069e-05
cg05818809	chr4	83714064	SCD5;SCD5	Body;Body		1.52546	-3.94541	7.61945	4.19272e-09	3.06299e-05
cg03577505	chr3	159486976	SCHIP1	Body		1.33773	-4.36616	6.86381	3.6841e-08	4.08716e-05
cg06425791	chr12	52079438	SCN8A;SCN8A	Body;Body		-2.00789	-3.19076	-7.39505	7.05323e-09	3.17393e-05
cg02141631	chr3	150331040	SELT	Body		-1.85665	-2.17062	-7.37538	7.49539e-09	3.17393e-05
cg24853904	chr5	9363356	SEMA5A	Body		-2.38487	-2.93534	-6.76594	5.00676e-08	4.33769e-05
cg23845051	chr22	21127937	SERPIND1;PI4KA	TSS1500;Body		-2.07566	-3.47889	-6.7305	5.59579e-08	4.43244e-05
cg03237828	chr3	167166103	SERPINI2;SERPINI2	Body;Body		-2.31651	-3.89431	-6.76808	4.97324e-08	4.33769e-05
cg14542064	chr18	42400400	SETBP1;SETBP1	Body;Body		-1.46831	-1.77809	-7.01772	2.27708e-08	3.71014e-05
cg17741629	chr13	50024703	SETDB2;SETDB2	TSS1500;5'UTR		-1.19094	-2.30038	-7.10331	1.74381e-08	3.5021e-05
cg24688636	chr6	134636441	SGK1	Body		-1.85854	-2.16523	-6.99981	2.40797e-08	3.73705e-05
cg03226536	chr6	134628668	SGK1	Body		-2.34909	-3.42066	-6.90989	3.18933e-08	3.93744e-05
cg08363235	chr10	52176831	SGMS1	5'UTR		-1.49583	-3.76776	-6.95687	2.75365e-08	3.80326e-05
cg22240704	chr3	20202403	SGOL1;SGOL1;SGOL1	3'UTR;3'UTR;3'UTR		-1.35966	-2.19005	-6.75673	5.15347e-08	4.35695e-05
cg11357325	chr8	19175262	SH2D4A;SH2D4A;SH2D4A	5'UTR;5'UTR;Body		-1.78005	-1.80089	-6.7803	4.78625e-08	4.29656e-05
cg03111402	chr21	40822473	SH3BGR;SH3BGR	TSS1500;5'UTR		-1.75421	-3.8133	-6.83492	4.6101e-08	4.23826e-05
cg19027424	chr5	171840137	SH3PXD2B	Body		-1.64156	-2.99214	-6.72442	5.70362e-08	4.44211e-05
cg16220770	chr5	171845490	SH3PXD2B;SH3PXD2B	Body;Body		1.74453	-4.59513	7.79796	2.04593e-09	2.64753e-05
cg23002982	chr11	70323008	SHANK2;SHANK2;SHANK2	Body;Body;Body		-1.6411	-2.73554	-7.10508	1.73423e-08	3.5021e-05
cg04784724	chr19	50464453	SIGLEC11;SIGLEC11	TSS200;TSS200		-1.93443	-3.2168	-7.24688	1.11598e-08	3.2918e-05
cg20144488	chr19	50472807	SIGLEC16	TSS200		-1.79049	-3.47472	-6.86347	3.688e-08	4.08716e-05
cg26993769	chr19	38549151	SIPA1L3	5'UTR		-1.34043	-2.07204	-7.1786	1.37961e-08	3.4462e-05
cg01448711	chr12	120741565	SIRT4	Body		-1.80365	-2.54224	-7.14335	1.53946e-08	3.49516e-05
cg24867727	chr2	65221582	SLC1A4;SLC1A4	5'UTR;Body		-1.64538	-3.21001	-7.57011	4.11182e-09	3.06299e-05
cg19164992	chr6	3333241	SLC22A23;SLC22A23	Body;Body		-2.09498	-3.56405	-7.11555	1.67858e-08	3.5021e-05
cg20227552	chr6	3435831	SLC22A23;SLC22A23;SLC22A23;SLC22A23;SLC22A23	5'UTR;5'UTR;Body;Body;Body		-2.0542	-3.32672	-7.93557	1.34557e-09	2.31815e-05
cg11696576	chr6	160815734	SLC22A3	Body		-1.23906	-3.11769	-8.00608	1.08639e-09	2.31815e-05
cg04404694	chr14	37236997	SLC25A21;SLC25A21	Body;Body		-1.41865	-4.50511	-7.96284	1.23862e-09	2.31815e-05
cg04217850	chr3	66428294	SLC25A26;SLC25A26;SLC25A26	3'UTR;Body;3'UTR		-1.36773	-2.84922	-7.55149	4.35408e-09	3.06299e-05
cg15507500	chr19	17605696	SLC27A1	Body		-1.03789	-3.92206	-6.80709	5.02381e-08	4.33769e-05
cg25711726	chr11	124949155	SLC37A2;SLC37A2;SLC37A2;SLC37A2	ExonBnd;ExonBnd;Body;Body		2.19305	-3.99329	6.76421	5.03391e-08	4.33769e-05
cg00472281	chr5	1205496	SLC6A19	Body		-1.50168	-2.74784	-6.87328	3.57649e-08	4.04341e-05
cg05545266	chr1	40862240	SMAP2;SMAP2;SMAP2;SMAP2	Body;Body;Body;TSS1500		-1.4081	-1.71397	-7.10287	1.74618e-08	3.5021e-05
cg07653053	chr8	121749288	SNTB1	Body		-2.20012	-2.88756	-6.7605	5.09284e-08	4.35341e-05
cg05676510	chr2	1311570	SNTG2	Body		-2.99519	-3.23675	-7.47699	5.47707e-09	3.17393e-05
cg08319756	chr2	1357410	SNTG2	Body		-2.48214	-4.94489	-7.2468	1.11626e-08	3.2918e-05
cg09123133	chr6	158330376	SNX9	Body		-1.55704	-2.94156	-7.60787	3.66138e-09	3.06299e-05
cg04130557	chr4	186760378	SORBS2	5'UTR		-1.80684	-2.62467	-6.99487	2.4454e-08	3.74519e-05
cg26296532	chr4	186514057	SORBS2;SORBS2;SORBS2;SORBS2;SORBS2;SORBS2;SORBS2;SORBS2;SORBS2	Body;Body;Body;Body;Body;Body;Body;Body;Body		-1.77706	-2.60231	-8.4169	3.15714e-10	2.31815e-05
cg25827836	chr1	118661146	SPAG17	Body		1.51109	-3.34405	6.81368	4.31063e-08	4.23826e-05
cg13527169	chr4	88452108	SPARCL1;SPARCL1;SPARCL1;SPARCL1	TSS1500;TSS1500;TSS1500;TSS1500		-1.5668	-3.03672	-6.77064	4.93342e-08	4.32707e-05
cg24373699	chr13	24679009	SPATA13	Body		-1.39075	-3.73196	-7.22964	1.17733e-08	3.36936e-05
cg05325643	chr13	24552322	SPATA13;SPATA13	TSS1500;TSS1500		-1.29384	-3.67673	-6.74537	5.34048e-08	4.37978e-05
cg08616182	chr16	89763967	SPATA2L	Body		-0.965181	-2.58648	-6.79614	4.55428e-08	4.23826e-05
cg25644649	chr8	145097639	SPATC1;SPATC1	Body;Body		-1.50248	-4.34259	-6.97275	2.62035e-08	3.75002e-05
cg24888493	chr5	147714437	SPINK9	TSS1500		-2.18936	-2.91019	-7.10471	1.7362e-08	3.5021e-05
cg12401953	chr5	136636409	SPOCK1	Body		-1.98173	-3.09086	-6.83702	4.00659e-08	4.16708e-05
cg11123946	chr2	65615529	SPRED2	Body		-1.52239	-2.27143	-7.31286	9.09549e-09	3.2176e-05
cg00535683	chr1	153114002	SPRR2C	TSS200		-2.66576	-3.03383	-7.15046	1.50579e-08	3.49516e-05
cg16402715	chr2	45640532	SRBD1	Body		-1.81979	-2.94283	-6.96984	2.64428e-08	3.75002e-05
cg10010602	chr12	64521490	SRGAP1;SRGAP1	ExonBnd;Body		-1.43587	-3.75753	-6.84817	3.86908e-08	4.13609e-05
cg02747390	chr7	104939819	SRPK2	Body		-1.92903	-4.04732	-6.74793	5.29773e-08	4.36971e-05
cg14115597	chr5	80922537	SSBP2	Body		-1.78354	-3.06571	-7.21406	1.2357e-08	3.44169e-05
cg20485979	chr3	156266867	SSR3;SSR3;SSR3;SSR3	Body;Body;Body;Body		-1.58666	-2.65936	-7.06096	1.98977e-08	3.5751e-05
cg01547656	chr9	130677116	ST6GALNAC4;ST6GALNAC4;ST6GALNAC4;ST6GALNAC4	Body;ExonBnd;ExonBnd;5'UTR		-1.91359	-4.0173	-7.42261	6.47764e-09	3.17393e-05
cg14077073	chr10	17368619	ST8SIA6	Body		-1.79604	-3.4108	-6.92666	3.02637e-08	3.89828e-05
cg05300640	chr3	136071334	STAG1	Body		-1.61015	-2.90202	-6.80179	4.47434e-08	4.23826e-05
cg11080307	chr9	126031750	STRBP;STRBP;STRBP	TSS1500;TSS1500;TSS1500		-1.25997	-3.29267	-7.01791	2.27572e-08	3.71014e-05
cg05161791	chr9	125987802	STRBP;STRBP;STRBP	Body;5'UTR;5'UTR		-1.69529	-3.35764	-6.85933	3.73608e-08	4.10254e-05
cg14316711	chr9	125888315	STRBP;STRBP;STRBP	Body;Body;Body		-1.82512	-3.70792	-6.74075	5.41855e-08	4.39786e-05
cg17336337	chr2	84662664	SUCLG1	Body		-1.8059	-2.54615	-7.09723	1.77713e-08	3.5021e-05
cg01257685	chr14	64663864	SYNE2;SYNE2;MIR548AZ	Body;Body;Body		-1.37724	-4.82338	-7.0597	1.99764e-08	3.5751e-05
cg27170797	chr14	64627016	SYNE2;SYNE2;MIR548AZ	Body;Body;Body		-1.21191	-2.95463	-6.80043	4.49338e-08	4.23826e-05
cg25767314	chr8	120806025	TAF2	Body		-1.25222	-3.95849	-6.77939	4.79986e-08	4.30418e-05
cg11069512	chr16	68961842	TANGO6	Body		-2.09651	-2.84225	-6.91775	3.11184e-08	3.93626e-05
cg18857340	chr4	38120337	TBC1D1;TBC1D1;TBC1D1;TBC1D1;TBC1D1	TSS1500;Body;Body;Body;Body		-1.46496	-2.15086	-6.75491	5.18311e-08	4.35695e-05
cg02350956	chr10	96183541	TBC1D12	Body		-1.83295	-2.97222	-6.79391	4.58627e-08	4.23826e-05
cg04020999	chr12	110352548	TCHP;TCHP	Body;Body		-2.38141	-3.94826	-7.55131	4.35662e-09	3.06299e-05
cg05760972	chr14	96151999	TCL1B	TSS1500		-1.53343	-4.31929	-6.81238	4.32813e-08	4.23826e-05
cg21822829	chr22	31008881	TCN2;TCN2	Body;Body		-1.00396	-2.63664	-7.0685	1.94354e-08	3.56773e-05
cg01365900	chr13	61025410	TDRD3;TDRD3;TDRD3	5'UTR;5'UTR;Body		-1.32415	-3.32872	-7.31172	9.12777e-09	3.2176e-05
cg00542086	chr11	78512929	TENM4	Body		1.56416	-3.56312	7.69358	2.81511e-09	2.91393e-05
cg23336139	chr12	117534043	TESC;TESC;TESC	Body;Body;Body		-1.38225	-2.60966	-7.17373	1.40066e-08	3.4462e-05
cg02940562	chr16	4314246	TFAP4	Body		-1.47637	-3.13415	-7.40803	6.77604e-09	3.17393e-05
cg00927226	chr7	115608801	TFEC;TFEC	Body;Body		-1.39353	-4.18153	-6.98879	2.49229e-08	3.75002e-05
cg01560354	chr2	43767446	THADA;THADA;THADA	Body;Body;Body		-1.86349	-2.82487	-7.18996	1.33175e-08	3.4462e-05
cg08222609	chr14	24027960	THTPA;THTPA;THTPA	Body;Body;Body		-1.36002	-2.91412	-7.25987	1.07191e-08	3.26596e-05
cg17236757	chr21	32666244	TIAM1	5'UTR		1.45828	-3.2228	7.19334	1.31783e-08	3.4462e-05
cg17227144	chr4	113197102	TIFA	3'UTR		-1.60515	-2.20607	-7.01271	2.31294e-08	3.71014e-05
cg08229425	chr15	81693255	TMC3-AS1	Body		-1.25923	-2.1526	-6.75356	5.2051e-08	4.35885e-05
cg06119370	chr16	8601261	TMEM114	Body		-2.31981	-3.62089	-6.72698	5.65792e-08	4.43943e-05
cg07303275	chr16	75499416	TMEM170A	TSS1500		-1.17313	-4.569	-7.18679	1.34495e-08	3.4462e-05
cg08350219	chr22	38627212	TMEM184B;TMEM184B;TMEM184B	Body;Body;Body		-1.37723	-2.46854	-6.73128	5.58202e-08	4.43244e-05
cg06234700	chr14	77712595	TMEM63C	Body		-1.97306	-4.0084	-7.37886	7.41518e-09	3.17393e-05
cg12681370	chr2	218794733	TNS1	5'UTR		-1.90097	-2.38653	-7.07894	1.88136e-08	3.54022e-05
cg11255857	chr7	47431773	TNS3	Body		-1.98361	-4.01148	-8.18145	6.39581e-10	2.31815e-05
cg26672672	chr7	47479433	TNS3	5'UTR		-1.34579	-1.86822	-7.15717	1.47468e-08	3.49516e-05
cg18263587	chr11	1326508	TOLLIP	Body		-1.69131	-5.59465	-6.81664	4.27084e-08	4.23826e-05
cg05740655	chr8	59942923	TOX	Body		-2.16125	-2.48157	-6.7288	5.62561e-08	4.43244e-05
cg09540738	chr8	81080281	TPD52;TPD52	Body;Body		-1.49223	-3.10412	-7.11903	1.66047e-08	3.5021e-05
cg11227300	chr1	186281998	TPR;RNU6-72P;PRG4;PRG4;PRG4;PRG4;PRG4;MIR548F1	3'UTR;TSS1500;Body;Body;Body;Body;Body;Body		-1.7154	-3.87105	-6.72385	5.71376e-08	4.44211e-05
cg15862271	chr22	26937371	TPST2;TPST2	Body;Body		-3.60525	-3.42873	-8.55184	2.11267e-10	2.31815e-05
cg15130481	chr22	26937502	TPST2;TPST2	Body;Body		-1.91195	-1.78592	-8.00766	1.08121e-09	2.31815e-05
cg25225340	chr22	26937534	TPST2;TPST2	Body;Body		-3.52922	-2.92737	-7.26084	1.06871e-08	3.26596e-05
cg07001877	chr1	211504385	TRAF5;TRAF5	5'UTR;5'UTR		-1.58981	-3.11451	-6.77066	4.93319e-08	4.32707e-05
cg04903019	chr8	141118919	TRAPPC9;TRAPPC9	Body;Body		-1.8376	-3.34216	-6.835	4.03197e-08	4.18177e-05
cg05612673	chr12	72836959	TRHDE	Body		-1.89918	-3.48651	-6.97346	2.61452e-08	3.75002e-05
cg15005307	chr12	72783379	TRHDE	Body		-2.54455	-3.26077	-6.93	2.99488e-08	3.89235e-05
cg14420691	chr12	72952851	TRHDE	Body		-1.92211	-3.67394	-6.73484	5.52004e-08	4.42199e-05
cg02876201	chr12	72652071	TRHDE-AS1	Body		-1.80598	-3.31752	-7.42776	6.37543e-09	3.17393e-05
cg27053763	chr5	180653815	TRIM41;TRIM41	Body;Body		-1.79916	-2.40731	-6.76384	5.03989e-08	4.33769e-05
cg09292992	chr11	5706778	TRIM5;TRIM5;TRIM5	TSS1500;TSS1500;TSS1500		-1.15926	-2.04671	-7.21104	1.24732e-08	3.4462e-05
cg15170603	chr17	16329609	TRPV2	Body		-1.52122	-2.69673	-6.82823	4.11844e-08	4.20812e-05
cg20986381	chr3	12537628	TSEN2;TSEN2;TSEN2;TSEN2;TSEN2	Body;Body;Body;Body;Body		-2.49791	-4.8581	-7.03212	2.17702e-08	3.66843e-05
cg06196828	chr7	120495037	TSPAN12	Body		-1.25577	-4.28104	-6.77229	4.90799e-08	4.3226e-05
cg15659601	chr14	76347177	TTLL5	Body		-0.955687	-2.79558	-6.72447	5.7027e-08	4.44211e-05
cg04321497	chr2	179391695	TTN;TTN;TTN;MIR548N;TTN	3'UTR;3'UTR;3'UTR;Body;3'UTR		-1.838	-3.74347	-6.76395	5.03805e-08	4.33769e-05
cg11111214	chr2	179672691	TTN;TTN;TTN;TTN;TTN	TSS1500;TSS1500;TSS1500;TSS1500;TSS1500		-2.68048	-3.09589	-6.88201	3.48004e-08	4.0325e-05
cg17107488	chr6	158920077	TULP4;TULP4	Body;Body		-1.94227	-3.60758	-7.09114	1.81115e-08	3.5021e-05
cg09719231	chr16	11828669	TXNDC11;TXNDC11	Body;Body		1.42438	-4.27353	7.41904	6.54943e-09	3.17393e-05
cg01737054	chr2	238907858	UBE2F;UBE2F;UBE2F;UBE2F-SCLY;UBE2F;UBE2F;UBE2F;UBE2F;UBE2F	Body;Body;Body;Body;Body;Body;Body;Body;Body		-1.46835	-2.86876	-7.82693	1.87286e-09	2.61703e-05
cg21237747	chr9	86276048	UBQLN1;UBQLN1	3'UTR;3'UTR		-1.37578	-3.35972	-7.93874	1.33265e-09	2.31815e-05
cg07653043	chr1	165854897	UCK2	Body		-1.46824	-2.14655	-6.97209	2.62573e-08	3.75002e-05
cg25339433	chr3	41890547	ULK4	Body		1.61786	-4.80841	8.51859	2.33203e-10	2.31815e-05
cg00857222	chr3	41724788	ULK4	Body		1.40012	-3.41497	7.81301	1.9541e-09	2.61703e-05
cg24113770	chr16	20362632	UMOD;UMOD;UMOD	5'UTR;5'UTR;5'UTR		-1.70824	-3.49745	-7.42838	6.36316e-09	3.17393e-05
cg13090817	chr6	149082222	UST	Body		-1.32984	-3.80814	-7.00392	2.73878e-08	3.80146e-05
cg00682858	chr6	145021241	UTRN	Body		-1.71291	-3.20896	-7.78829	2.10725e-09	2.68557e-05
cg15892521	chr6	144917641	UTRN	Body		-1.60896	-3.25286	-7.32672	8.71322e-09	3.19508e-05
cg04449507	chr6	144904205	UTRN	Body		-2.02077	-4.62639	-7.20954	1.25315e-08	3.4462e-05
cg17389227	chr6	144881469	UTRN	Body		-1.24245	-1.90738	-7.14644	1.52475e-08	3.49516e-05
cg25766625	chr6	145075480	UTRN	Body		-1.46955	-2.3993	-6.91873	3.10238e-08	3.93626e-05
cg19517402	chr6	145010923	UTRN	Body		-1.86541	-2.82236	-6.77416	4.87925e-08	4.3151e-05
cg12070646	chr2	71149811	VAX2	Body		-0.942702	-1.52232	-7.14753	1.51958e-08	3.49516e-05
cg01518439	chr11	93560271	VSTM5	Body		-2.74186	-2.53038	-7.4421	6.09933e-09	3.17393e-05
cg02638567	chr7	70793147	WBSCR17	Body		-1.90537	-3.52302	-6.71861	5.80856e-08	4.45782e-05
cg02123651	chr21	44278494	WDR4;WDR4;WDR4;WDR4;WDR4;WDR4;WDR4	Body;Body;Body;Body;Body;Body;Body		-2.39655	-2.39824	-6.81942	4.2337e-08	4.23826e-05
cg08908489	chr14	64070613	WDR89;WDR89;WDR89	5'UTR;5'UTR;5'UTR		-1.34634	-2.14575	-7.04726	2.0766e-08	3.63224e-05
cg16756510	chr4	184091366	WWC2	Body		-1.81533	-2.71496	-6.91468	3.14186e-08	3.93744e-05
cg13492553	chr16	78626007	WWOX;WWOX	Body;Body		-1.96533	-3.18315	-6.74405	5.36266e-08	4.38687e-05
cg17347903	chr16	69801240	WWP2;WWP2;WWP2	5'UTR;5'UTR;5'UTR		-1.67248	-2.52784	-6.82067	4.21724e-08	4.23826e-05
cg17515245	chr3	149260247	WWTR1;WWTR1;WWTR1	Body;Body;Body		1.45846	-3.6628	6.95105	2.8042e-08	3.81667e-05
cg02958262	chr8	11045636	XKR6	Body		-1.37433	-2.72674	-7.20741	1.71498e-08	3.5021e-05
cg06830544	chr6	43492372	XPO5;XPO5	ExonBnd;Body		-2.02741	-2.89945	-6.85272	3.81429e-08	4.12286e-05
cg11483923	chr12	10869298	YBX3;YBX3	Body;Body		-1.9115	-2.65197	-6.8481	3.8699e-08	4.13609e-05
cg01315988	chr3	183527994	YEATS2	Body		-2.2542	-2.99894	-6.97238	2.6234e-08	3.75002e-05
cg06566681	chr11	10888859	ZBED5-AS1	Body		-1.50422	-2.22233	-7.1978	1.29971e-08	3.4462e-05
cg27285968	chr14	89059888	ZC3H14;ZC3H14;ZC3H14;ZC3H14;ZC3H14;ZC3H14	TSS1500;Body;Body;Body;Body;Body		-2.03456	-2.24533	-6.71179	5.93431e-08	4.46471e-05
cg26623910	chr9	88970787	ZCCHC6;ZCCHC6;ZCCHC6	TSS1500;TSS1500;TSS1500		-1.66433	-3.01121	-6.91523	3.13653e-08	3.93744e-05
cg08963581	chr16	72863301	ZFHX3;ZFHX3	Body;Body		-1.53059	-3.29342	-7.13596	1.57528e-08	3.5021e-05
cg12854167	chr4	2365370	ZFYVE28;ZFYVE28;ZFYVE28;ZFYVE28;ZFYVE28;ZFYVE28	Body;Body;Body;Body;5'UTR;5'UTR		2.09521	-3.7869	7.02795	2.20551e-08	3.68813e-05
cg06454283	chr8	40552037	ZMAT4;ZMAT4	Body;Body		-1.3985	-4.37262	-6.72925	5.61776e-08	4.43244e-05
cg06601952	chr19	52451205	ZNF350-AS1	TSS1500		-1.39996	-4.85268	-6.91567	3.13217e-08	3.93744e-05
cg04855050	chr5	124040493	ZNF608	Body		-1.61777	-2.49312	-8.22077	6.94812e-10	2.31815e-05
cg09999451	chr19	52638207	ZNF616	5'UTR		-2.53493	-2.87901	-7.06183	1.98441e-08	3.5751e-05
cg14607496	chr8	81662179	ZNF704	Body		-1.37159	-3.53793	-6.95767	2.74679e-08	3.80326e-05
Notes: p-value(HPA): the significance of genes associated with unfavorable/favorable prognosis in pancreatic cancer from Human Pathology Atlas(HPA); logFC: log2 fold change (tumor/adjacent normal); average methylation: average log2-methylation level for the CpG across all the arrays and channels in the experiment.
