# Supplementary material for: Application of the High-Throughput TAB-Array for the Discovery of Novel 5-Hydroxymethylcytosine Biomarkers in Pancreatic Ductal Adenocarcinoma
Source: Epigenomes. 2019 Aug 10;3(3):16. doi: 10.3390/epigenomes3030016 (PMC6693877; doi:10.3390/epigenomes3030016)
Supplement: Supplementary file 1 [file epigenomes-03-00016-s001.zip › Supplemental Table 2.xlsx]

## Sheet: Supplemental Table 2
Table S2: The differentially modified 5hmC loci were enriched in canonical pathways relevant to cancer pathobiology
category	pathway identifier	description	count	p-value	genes	fold enrichment
KEGG_PATHWAY	hsa04151	PI3K-Akt signaling pathway	27	0.000144827	FGF9, PDGFA, LPAR3, TCL1B, LPAR1, FGF12, IGF1R, EIF4EBP1, LAMB3, IFNA5, COL27A1, BCL2, PDGFC, GNG4, EGF, THBS3, CHUK, GNG7, COL4A4, SGK1, RPTOR, LAMA1, G6PC, ITGA6, CHRM2, GSK3B, JAK1	2.24315
KEGG_PATHWAY	hsa04015	Rap1 signaling pathway	18	0.000963253	GNAO1, PDGFA, FGF9, MRAS, SIPA1L3, LPAR3, LPAR1, FGF12, FARP2, IGF1R, PLCE1, ADCY9, RASGRP3, TIAM1, RAPGEF5, PDGFC, EGF, CALM2	2.45679
KEGG_PATHWAY	hsa04014	Ras signaling pathway	18	0.0021496	PDGFA, FGF9, MRAS, FGF12, IGF1R, PLCE1, KSR2, RASGRP3, TIAM1, RASGRP1, RAPGEF5, PDGFC, GNG4, RASA3, EGF, CHUK, CALM2, GNG7	2.28285
KEGG_PATHWAY	hsa05200	Pathways in cancer	26	0.00232677	FGF9, PDGFA, LPAR3, LPAR1, FGF12, IGF1R, LAMB3, RASGRP3, BCL2, RASGRP1, TPR, GNG4, EGF, TRAF5, CHUK, GNG7, COL4A4, CTBP2, MECOM, FZD5, LAMA1, HIF1A, ITGA6, ADCY9, GSK3B, JAK1	1.89625
KEGG_PATHWAY	hsa04510	Focal adhesion	16	0.00522958	COL4A4, PDGFA, ACTN2, FLNB, LAMA1, IGF1R, LAMB3, ARHGAP5, ITGA6, COL27A1, GSK3B, BCL2, PDGFC, EGF, THBS3, PARVA	2.22621
KEGG_PATHWAY	hsa04070	Phosphatidylinositol signaling system	9	0.0202217	PLCE1, INPP5J, DGKD, PIKFYVE, PI4KA, ITPKB, MTMR6, IP6K3, CALM2	2.63227
KEGG_PATHWAY	hsa01100	Metabolic pathways	56	0.0204927	ATP5D, ARSB, ALAD, GNPDA1, AMT, HEXA, ITPKB, SGMS1, FAH, ST6GALNAC4, AMY2B, WBSCR17, SUCLG1, PIGV, POLR1A, PI4KA, PNPLA2, DGUOK, EARS2, DHRS3, PLCE1, G6PC, DHRS4, RRM2, ABAT, PCCA, BCAT1, GALNT2, GALNT1, GALNT7, COX7C, DHRS4L2, DPYS, DHRS4L1, NDUFB1, THTPA, DGKD, INPP5J, UCK2, MTMR6, PAPSS1, BCKDHA, NADK2, MGAT4C, EPHX2, ADI1, ACSM1, NDUFV1, GFPT2, MAT2B, CYP2R1, ALOX5, AHCYL2, PSAT1, ATP6V0A4, A…	1.31674
KEGG_PATHWAY	hsa04810	Regulation of actin cytoskeleton	14	0.0307909	ARHGEF4, ENAH, ITGA6, FGF9, TIAM1, PDGFA, ARHGEF7, CHRM2, MRAS, PIKFYVE, ACTN2, PDGFC, FGF12, EGF	1.91083
KEGG_PATHWAY	hsa05160	Hepatitis C	10	0.0415005	IFNA5, GSK3B, EIF3E, CD81, CLDN1, JAK1, CLDN10, EGF, EIF2AK3, CHUK	2.15508
KEGG_PATHWAY	hsa05410	Hypertrophic cardiomyopathy (HCM)	7	0.0532222	ITGA6, PRKAG1, PRKAG2, CACNB2, TTN, CACNA2D3, CACNA2D2	2.57228
KEGG_PATHWAY	hsa04010	MAPK signaling pathway	15	0.056547	PDGFA, FGF9, MRAS, CACNB2, MKNK1, FGF12, MECOM, CACNA2D3, CACNA2D2, FLNB, RASGRP3, RASGRP1, IL1B, EGF, CHUK	1.69936
KEGG_PATHWAY	hsa05222	Small cell lung cancer	7	0.0744891	COL4A4, LAMA1, LAMB3, ITGA6, BCL2, TRAF5, CHUK	2.36044
KEGG_PATHWAY	hsa04931	Insulin resistance	8	0.0812513	SLC27A1, G6PC, PRKAG1, GSK3B, PRKAG2, GFPT2, MLXIP, PRKCE	2.12315
KEGG_PATHWAY	hsa04540	Gap junction	7	0.0848942	ADCY9, PDGFA, PDGFC, LPAR1, PRKG1, EGF, HTR2B	2.27997
KEGG_PATHWAY	hsa05215	Prostate cancer	7	0.0848942	IGF1R, PDGFA, BCL2, GSK3B, PDGFC, EGF, CHUK	2.27997
KEGG_PATHWAY	hsa05145	Toxoplasmosis	8	0.0876151	LAMA1, LAMB3, GNAO1, ITGA6, BCL2, JAK1, ALOX5, CHUK	2.08455
KEGG_PATHWAY	hsa05218	Melanoma	6	0.0997945	IGF1R, PDGFA, FGF9, PDGFC, FGF12, EGF	2.42218
KEGG_PATHWAY	hsa00562	Inositol phosphate metabolism	6	0.0997945	PLCE1, INPP5J, PIKFYVE, PI4KA, ITPKB, MTMR6	2.42218
GOTERM_BP_DIRECT	GO:0043547	positive regulation of GTPase activity	37	3.94e-05	SNX9, PDGFA, FGF9, ARHGAP18, SMAP2, ARHGAP5, RASGRP3, RASGRP1, GIT2, RAPGEF5, AGAP1, RASA3, EGF, ARHGEF4, ARHGEF3, RSU1, GNAO1, ARHGEF7, SIPA1L3, ACTN2, ARHGAP24, DENND1B, FARP2, ELMO1, PLCE1, ITGA6, GSK3B, CHN1, JAK1, CHN2, LRRK2, HTR2B, SPATA13, SRGAP1, CALM2, BCAR3, KALRN	2.10259
GOTERM_BP_DIRECT	GO:0035556	intracellular signal transduction	27	0.00037496	TOLLIP, PRKAG2, MKNK1, DGKD, PIKFYVE, ANP32A, RAPGEF5, PAG1, ARHGEF4, ARHGEF3, SRPK2, SGK1, ARHGEF7, PRKCH, PRKCE, TNS3, HUNK, TULP4, TNS1, KSR2, ADCY9, GSK3B, CHN1, CHN2, JAK1, LRRK2, KALRN	2.15109
GOTERM_BP_DIRECT	GO:0007155	cell adhesion	29	0.000562978	NRP2, MYBPC1, CTNND2, CLDN10, SPOCK1, SEMA5A, LAMB3, ARHGAP5, SORBS2, FAP, PSTPIP1, CNTNAP2, AATF, SPON2, THBS3, PTPRK, EGFL7, PPFIBP1, SIGLEC11, ACTN2, PRKCE, GRHL2, SIGLEC16, FARP2, LAMA1, COL19A1, ITGA6, NPHS1, PARVA	2.02855
GOTERM_BP_DIRECT	GO:0051056	regulation of small GTPase mediated signal transduction	13	0.000972002	ARHGEF4, RALGAPA2, ARHGEF3, ARHGAP5, TIAM1, ARHGEF7, CHN1, ARHGAP18, CHN2, SIPA1L3, ARHGAP24, SRGAP1, KALRN	3.11487
GOTERM_BP_DIRECT	GO:0006633	fatty acid biosynthetic process	8	0.00107274	ACSM1, AASDHPPT, PRKAG1, PRKAG2, ELOVL7, SCD5, ACSF3, ACSM4	4.93955
GOTERM_BP_DIRECT	GO:0007165	signal transduction	56	0.00116555	TOLLIP, FGF9, PRKAG1, PDE11A, ITPKB, FGF12, PRKG1, CRADD, CXCL10, ARHGAP5, IL1B, NR2F2, RBPJL, PAG1, PTPRK, RSU1, SPARCL1, ARHGEF7, PI4KA, PRKCH, ARHGAP24, PRKCE, FLNB, HUNK, GRB10, HIF1A, PDE9A, SRGAP1, KALRN, GULP1, NR3C2, CTNND2, SPOCK1, IGF1R, DGKD, RASGRP1, BCL11A, PSTPIP1, RASA3, ANKDD1A, EGF, TRAF5, DTNA, GNAT1, TRHDE, ANXA4, ATF6, RASSF3, TENM4, P2RX5, ADCY9, BRE, CHN1, CHN2, IGFBP2, BCAR3	1.54866
GOTERM_BP_DIRECT	GO:0010977	negative regulation of neuron projection development	7	0.00226928	INPP5J, GSK3B, BCL11A, SPOCK1, LPAR1, DGUOK, KANK1	5.10794
GOTERM_BP_DIRECT	GO:0001525	angiogenesis	16	0.0042743	NRP2, SRPK2, HTATIP2, EGFL7, PDGFA, FGF9, RORA, ARHGAP24, FZD5, EPHB1, NRCAM, TSPAN12, HIF1A, FAP, EGF, EIF2AK3	2.30365
GOTERM_BP_DIRECT	GO:0008277	regulation of G-protein coupled receptor protein signaling pathway	6	0.00685294	PLCE1, GIT2, KCTD16, GNG4, HOMER2, GNG7	4.93955
GOTERM_BP_DIRECT	GO:0016477	cell migration	13	0.00759617	PTPRK, ELMO2, ELMO1, TNS3, TIAM1, SORBS2, GSK3B, PSTPIP1, JAK1, NFATC2, MYO18A, SPATA13, LCP1	2.4267
GOTERM_BP_DIRECT	GO:0043401	steroid hormone mediated signaling pathway	7	0.00831873	RARG, NR3C2, ESRRG, RORA, NR5A2, NR2F2, NR2C2	3.94297
GOTERM_BP_DIRECT	GO:0008152	metabolic process	12	0.0160418	BCAT1, ARSB, PCSK1, GSTA2, ACSM1, ARSE, CDYL2, SUCLG1, INSIG1, EPHX2, FAHD2B, ACSF3	2.29336
GOTERM_BP_DIRECT	GO:0018105	peptidyl-serine phosphorylation	10	0.0160915	SGK1, BCL2, GSK3B, DCLK3, BRSK2, MKNK1, PRKCH, PRKCE, LRRK2, EIF2AK3	2.56857
GOTERM_BP_DIRECT	GO:0019722	calcium-mediated signaling	6	0.0206679	PLCE1, HTR2B, LRRK2, EIF2AK3, CALM2, MCTP1	3.7773
GOTERM_BP_DIRECT	GO:0006468	protein phosphorylation	23	0.0287166	SRPK2, SGK1, ALPK2, PRKAG1, PRKAG2, BRSK2, PRKCH, MKNK1, DGUOK, ULK4, PRKCE, PRKG1, CDK3, HUNK, KSR2, GSK3B, JAK1, LRRK2, EIF2AK3, CHUK, IP6K3, NEK7, KALRN	1.61944
GOTERM_BP_DIRECT	GO:0071456	cellular response to hypoxia	8	0.0299726	EIF4EBP1, HIF1A, BCL2, SIRT4, FAM162A, RORA, PRKCE, UBQLN1	2.67559
GOTERM_BP_DIRECT	GO:0043406	positive regulation of MAP kinase activity	6	0.0360793	PDGFA, RASGRP1, PDGFC, EGF, HTR2B, LRRK2	3.26513
GOTERM_BP_DIRECT	GO:0016310	phosphorylation	8	0.0362817	NADK2, TOLLIP, PI4KA, UCK2, SGMS1, PAPSS1, HTR2B, LRRK2	2.56857
GOTERM_BP_DIRECT	GO:0035023	regulation of Rho protein signal transduction	7	0.0401846	ARHGEF4, ARHGEF3, TIAM1, ARHGEF7, SPATA13, FARP2, KALRN	2.77469
GOTERM_BP_DIRECT	GO:0009967	positive regulation of signal transduction	6	0.0407971	CHN1, SH3BGR, CHN2, MPP7, PAG1, BCAR3	3.15807
GOTERM_BP_DIRECT	GO:0001764	neuron migration	8	0.0453239	NRCAM, BBS4, GATA2, NAV1, SPOCK1, PRKG1, NR2F2, NTN1	2.44625
GOTERM_BP_DIRECT	GO:0045944	positive regulation of transcription from RNA polymerase II promoter	41	0.0479578	CAMTA1, TFAP4, RORA, NR2C2, CXCL10, GATA2, NPAS2, FLI1, WWP2, BCL11A, CCDC62, IL1B, AATF, NFATC2, CHUK, WWOX, MYSM1, STAG1, ASXL2, TAF2, SSBP2, CTBP2, RARG, KLF13, ESRRG, FZD5, WWTR1, GRHL2, ATF6, HDAC4, DCAF6, HIF1A, ITGA6, NCOA3, ATXN7, GSK3B, CD81, NR5A2, KAT6B, RERE, NFIA	1.34189
GOTERM_BP_DIRECT	GO:0042632	cholesterol homeostasis	6	0.0485432	MALRD1, ACSM1, G6PC, EPHX2, NR5A2, ABCG1	3.01004
GOTERM_BP_DIRECT	GO:0001938	positive regulation of endothelial cell proliferation	6	0.0632534	NRP2, SEMA5A, HIF1A, EGFL7, HTR2B, RPTOR	2.79192
GOTERM_BP_DIRECT	GO:0030855	epithelial cell differentiation	6	0.0664652	GSTA2, RHCG, TOLLIP, NR5A2, ANXA4, DMBT1	2.75203
GOTERM_BP_DIRECT	GO:0007265	Ras protein signal transduction	6	0.0664652	PLCE1, RASGRP3, RREB1, MRAS, RASGRP1, NTN1	2.75203
GOTERM_BP_DIRECT	GO:0007030	Golgi organization	6	0.0802011	ATL2, ARHGEF7, NSFL1C, CLASP1, LRRK2, MYO18A	2.60328
GOTERM_BP_DIRECT	GO:0098609	cell-cell adhesion	14	0.0815591	COBLL1, FMNL2, SNX9, PPFIBP1, PI4KA, OLA1, ARHGAP18, PDLIM1, MPP7, FLNB, ELMO2, LARP1, EIF3E, EHD4	1.65867
GOTERM_BP_DIRECT	GO:0016337	single organismal cell-cell adhesion	7	0.0947821	NRCAM, COL19A1, ITGA6, CTNND2, FBLIM1, FNDC3A, NTN1	2.22524
